# Supplementary material for: Perception and self-assessment of digital skills and gaming among youth: A dataset from Spain
Source: Data Brief. 2019 Dec 7;28:104957. doi: 10.1016/j.dib.2019.104957 (PMC6928321; doi:10.1016/j.dib.2019.104957)
Supplement: Multimedia component 3 [file mmc3.xlsx]

## Sheet: Sheet1
Autonomous community*	Municipality_code**	Q1a***	Date& Time	Q1b: gender (M=1; F=2)	Q1c: Age (16-24=1; 25-29=2; 30-35=3)	Q1	Q2_A	Q2_B	Q2_C	Q3	AQ3_1	AQ3_2	Q4	IQ5	Q5	Q6	Q7_A	Q7_B	Q7_C	Q7_D	Q7_E	Q8_A	Q8_B	Q8_C	Q8_D	Q8_E	Q9_A	Q9_B	Q9_C	Q9_D	Q9_E	Q10_A	Q10_B	Q10_C	Q10_D	Q10_E	Q11_A	Q11_B	Q11_C	Q11_D	Q11_E	Q12	Q13	Q14	Q15
1	41	2	20170515155757	1	1	1	1	3	2	1	need for speed	nc	2			1	1	1	1	1	1	1	1	1	1	1	1	1	1	1	1	1	1	1	1	1	1	1	1	1	1	1	1	5	1
1	41	2	20170515155959	1	1	1	3	1	3	1	FiFA 17	Assassin s Creed	2			4	2	1	5	1	5	2	2	1	1	3	2	1	1	1	1	2	2	4	5	3	1	3	1	2	1	1	2	5	1
1	23	2	20170515160237	1	1	1	1	1	1								1	1	5	1	1	2	2	1	2	1	1	1	1	2	1	2	1	4	3	1	1	2	1	1	1	5		5	1
1	29	3	20170515160444	1	1	1	2	5	3	1	overwatch origins edition	hearthstone	1	0	1	5	1	1	3	1	1	1	1	1	1	1	1	1	1	1	1	1	4	3	5	3	1	1	1	1	1	1	2	4	1
1	41	5	20170515160030	1	1	1	1	1	2	2						1	1	1	5	4	3	3	2	1	2	3	1	3	1	2	2	3	3	5	5	5	2	3	1	1	1	1	2	5	1
1	4	3	20170515160844	1	1	1	3	1	3	1	pokemon en consola	golden sun	2			3	1	1	3	1	1	4	3	1	1	1	1	1	1	1	1	1	1	5	5	5	1	1	1	1	1	1	1	4	1
1	41	4	20170515160935	1	1	1	5	1	2	1	fifa 17	mass effect andromeda	2			4	1	1	4	1	2	2	2	1	2	1	2	1	3	1	2	2	3	3	5	4	1	3	1	1	1	5		5	1
1	14	4	20170515163755	1	1	1	1	5	2	1	lol	osu	1	10000	4	5	1	1	4	1	1	1	1	1	1	2	1	1	1	1	1	1	4	2	3	5	1	1	1	1	1	1	2	5	1
1	29	3	20170515161537	1	1	1	5	5	5	1	league of leyens	rust	1	10000	4	5	1	1	5	1	1	1	1	1	1	1	1	1	1	1	1	1	1	1	2	1	1	1	1	5	1	5		5	1
1	29	3	20170515161822	1	1	1	3	3	4	1	fifa 15	guitar hero	1	1500	1	2	1	1	5	1	3	3	4	4	3	3	3	2	2	2	2	3	3	3	4	4	1	2	1	2	1	3		5	1
1	4	3	20170515161456	1	1	1	5	4	3	1	HORIZON ZERO DAWN	FALLOUT 4	1	13000	4	5	1	1	3	1	1	2	2	1	3	2	2	1	1	1	1	1	2	2	2	1	1	3	1	1	1	5		5	3
1	23	2	20170515161746	1	1	1	3	1	2	1	fifa 17	solo uno	2			3	2	1	3	1	1	1	2	1	2	2	2	1	1	1	1	1	2	1	3	3	4	4	1	2	1	5		5	1
1	41	5	20170515184110	1	1	1	3	3	1	1	LEAGUE OF LEYENS	NS	2			2	1	1	3	1	3	1	2	1	2	2	1	1	1	1	1	1	1	5	3	1	2	3	1	2	1	4		7	6
1	23	2	20170515162518	2	1	1	1	1	1								1	1	5	1	4	5	3	2	1	3	1	1	1	2	1	3	5	5	3	5	1	3	2	1	1	1	1	5	1
1	29	2	20170515162613	1	1	1	4	1	4	1	Heroes and chaos	sonic legacy	2			4	1	1	5	1	1	3	1	1	1	1	2	1	1	1	1	1	1	5	5	5	1	1	1	1	1	1	2	6	1
1	41	2	20170515162511	1	1	1	4	2	4	1	asfalt 8	pokemon luna	1	3900	2	3	1	1	5	1	1	1	2	1	1	1	1	1	1	1	1	1	1	1	2	1	1	1	1	1	1	5		5	1
1	29	5	20170515173729	1	1	1	2	3	1	1	Leage of Legend	FIFA16	1	3000	2	3	1	1	2	1	1	2	3	2	2	2	1	1	1	1	1	1	4	5	2	5	1	5	1	1	1	5		5	1
1	41	4	20170515163017	1	1	1	2	2	5	1	CLASS ROYALE	POKEMON GO	2			2	1	1	3	1	1	2	1	1	2	1	1	1	1	1	1	1	2	1	1	1	1	1	1	1	1	1	2	5	3
1	23	1	20170515163435	1	1	1	4	4	3	1	one peace	ligon leyend	2			4	1	1	5	1	1	1	3	1	3	1	1	1	1	3	2	3	5	5	5	3	1	3	1	1	1	1	1	4	1
1	41	2	20170515163604	2	1	1	2	1	1	2						1	1	1	3	1	1	1	1	1	1	1	1	1	1	1	1	1	2	3	2	3	2	1	1	1	1	1	2	6	1
1	4	4	20170515163917	1	1	1	3	1	4	1	call of duty	fifa 16 classic	1	6000	3	3	1	4	5	1	2	5	5	3	5	2	3	2	3	3	2	4	5	5	4	4	1	3	4	4	1	5		5	1
1	21	2	20170515163901	1	1	1	1	1	2	1	carlos duti de accion	n	2			1	5	3	4	1	4	1	4	2	1	4	4	2	2	4	2	5	5	5	5	4	2	3	2	4	1	1	2	5	1
1	14	2	20170515163955	1	1	1	1	1	2	1	CRITICAL OPS	FIFA 17	2			2	3	4	1	3	4	1	2	2	2	3	1	1	1	3	1	3	5	5	2	3	1	5	1	5	1	1	2	5	1
1	41	5	20170515203155	1	1	1	1	1	1								1	1	5	1	1	3	2	1	2	1	1	1	1	1	1	3	4	2	2	2	1	1	1	1	1	1	2	7	1
1	41	2	20170515164436	1	1	1	4	1	4	1	Crash Royal	nc	2			1	3	1	5	1	1	2	2	1	3	3	4	3	2	1	1	2	2	1	1	1	1	1	1	3	1	1	2	5	1
1	14	1	20170515164842	1	1	1	5	5	3	1	heroes of stone	assaffin,s creed	2			5	1	1	3	1	1	1	1	1	1	1	1	1	1	1	1	1	1	5	1	1	1	1	1	1	1	5		5	1
1	41	4	20170515164801	1	1	1	2	5	2	1	killing floor	paladin	1	2000	2	5	1	1	3	1	1	1	2	1	1	2	1	5	1	3	2	4	2	3	4	3	2	1	1	2	5	5		5	1
1	18	3	20170515165123	1	1	1	4	1	4	1	animal crossing	the legend of zelda	2			5	1	4	3	3	1	4	2	2	3	2	1	1	1	2	1	2	1	3	5	3	1	1	1	1	1	1	2	5	1
1	41	1	20170515165153	1	1	1	1	3	1	1	Tom Clancy!s Rainbow six siege	overwatch origins edition	2			3	2	1	5	1	1	1	1	1	1	1	1	1	1	1	1	1	4	2	2	3	1	1	1	1	1	1	2	5	1
1	41	5	20170515165326	1	1	1	5	1	3	1	FIFA 17	NBA17	1	30000	4	5	1	1	4	1	1	3	2	1	3	1	2	1	2	2	1	1	3	4	1	2	1	1	1	1	1	1	2	5	1
1	41	4	20170515165630	1	1	1	1	5	4	1	Leage of leyend	Over watch	1	9000	4	5	1	1	5	1	1	1	1	1	1	1	1	2	1	1	1	1	1	5	5	2	1	2	1	1	2	1	2	5	1
1	21	4	20170515165622	1	1	1	1	1	1								1	1	1	1	1	1	3	1	2	1	1	1	1	1	1	5	5	5	5	2	1	1	1	1	1	1	2	5	3
1	41	5	20170515165644	1	1	1	2	5	3	1	fkyrim	fifa 13	1	9000	4	4	1	1	3	1	1	1	1	1	1	1	1	1	1	1	1	1	1	1	1	1	1	1	1	1	1	5		5	1
1	14	1	20170515170030	2	1	1	1	1	2	2						1	1	1	4	1	1	1	2	1	2	1	1	1	1	1	1	3	3	5	5	3	1	4	1	1	1	5		5	1
5	38	4	20170516113241	1	2	1	2	1	1	1	call of duty	1	2			2	1	1	1	1	1	1	1	1	1	1	1	1	1	1	1	1	1	1	1	1	1	1	1	1	1	1	2	5	1
5	38	1	20170516113710	1	2	1	3	1	4	1	CLASH OF CLANS	EMPIRES	1	150	1	2	1	1	5	1	1	2	2	1	3	2	1	1	2	1	2	3	5	3	4	5	1	2	1	1	1	1	1	7	1
5	38	4	20170516130917	1	2	1	5	5	2	1	dota	age of omcire	2			5	3	3	5	3	2	5	4	3	5	3	5	3	3	3	1	5	5	5	5	5	3	5	1	3	1	1	2	5	4
5	35	4	20170516114416	1	1	1	3	2	3	1	fifa 17	call of duty	1	1500	1	4	2	1	3	1	2	2	2	1	1	2	3	1	2	1	2	2	3	4	3	4	1	2	1	2	1	1	2	5	1
5	35	3	20170516115302	1	2	1	5	1	1	1	Never winter	final fantasy 15	1	4900	3	5	1	1	3	1	1	1	3	3	1	1	2	1	2	1	1	1	3	1	2	3	1	1	1	1	1	1	2	5	2
5	35	4	20170516115522	1	1	1	4	1	1	1	orizon zero down	marvel eroe omega	1	6000	3	3	1	1	3	1	3	1	2	1	1	2	1	1	2	2	2	3	1	4	3	1	1	5	3	4	1	1	2	7	3
5	38	4	20170516115723	1	2	1	2	1	1	1	fifa 17	1	2			1	3	2	2	1	2	1	2	2	2	1	2	2	2	3	2	2	3	2	2	3	1	3	1	2	1	1	2	7	1
5	38	4	20170516115728	1	2	1	2	1	2	1	CALL OF DUTY	FIFA 16	1	12000	4	2	1	1	4	1	1	2	3	1	2	1	2	1	2	2	2	5	5	5	3	3	1	2	1	4	1	1	1	7	1
1	18	4	20170515205647	2	1	1	1	1	2	2						1	2	1	5	1	3	2	2	1	2	2	1	1	1	1	2	2	2	3	3	3	1	2	1	2	1	1	1	7	1
1	18	4	20170515170552	2	1	1	2	1	1	2						1	1	1	3	1	1	1	2	1	1	2	1	1	1	1	1	2	2	3	3	3	1	4	1	1	1	1	2	5	2
2	50	5	20170515203319	2	1	1	1	1	2	1	sim citi	two dots	2			1	1	1	1	1	1	1	1	1	1	3	1	1	1	1	1	1	3	2	2	3	1	1	1	1	2	1	2	5	1
2	50	5	20170516112707	2	2	2	1	1	1								5	1	5	1	1	3	3	1	1	1	1	1	1	3	1	1	5	5	5	5	1	1	1	1	1	1	2	3	1
3	33	2	20170516120223	2	1	2	1	1	1								1	1	1	1	2	2	2	1	3	1	1	1	1	1	1	1	1	2	3	2	2	3	1	2	1	1	2	5	2
3	33	4	20170516112302	2	1	1	2	1	1	2						1	1	1	4	1	1	1	4	2	4	1	1	1	1	3	1	5	1	5	1	1	1	1	1	1	1	1	1	5	3
4	7	4	20170516165109	2	2	1	3	2	3	1	sing star	nc	1	6000	3	3	1	1	2	1	2	1	2	1	2	1	1	1	1	1	1	1	2	2	2	2	1	1	1	1	1	1	2	6	2
5	38	4	20170516210826	1	1	1	3	1	1	1	fifa 17	gta v	1	2000	2	3	2	1	5	1	3	2	2	2	3	2	1	1	1	1	1	5	5	3	5	3	2	2	2	3	1	1	2	5	3
5	35	4	20170515183305	1	1	1	3	2	4	1	Fifa 17	nc	1	5000	3	4	1	1	5	1	1	1	2	1	2	4	2	1	1	1	1	1	2	3	4	4	1	1	1	1	1	1	1	5	3
5	35	4	20170515204137	1	1	1	5	3	5	1	resident evil	clash royale	1	500	1	5	1	1	3	1	4	3	3	2	1	3	2	2	3	3	3	2	3	5	1	1	1	1	1	5	1	5		4	1
5	35	2	20170516151454	1	1	1	5	1	1	1	DESTINY	DRAGON BALL XENOVERSE2	1	13000	4	5	1	3	5	1	2	1	1	1	2	1	1	1	1	1	1	2	5	5	5	3	1	1	1	1	1	5		5	1
5	35	1	20170516111258	1	1	1	1	3	4	1	cacs	NC	2			2	1	1	3	1	1	1	3	1	2	1	1	1	1	1	1	1	2	3	1	1	1	1	1	1	1	5		4	1
5	38	2	20170515190752	2	1	1	4	1	4	1	fifa 17	Clash of clans	1	100	1	3	2	2	5	2	1	2	2	2	2	2	1	1	1	1	1	1	3	3	2	4	1	2	1	2	1	5		5	1
6	39	3	20170515171315	1	3	1	5	5	1	1	battlefield 1	fifa 17	2			4	1	1	1	1	1	1	1	1	1	1	1	1	1	3	1	1	1	1	5	3	1	5	1	1	1	3		5	4
7	24	3	20170516151700	1	2	1	4	1	1	1	POKEMON SOL	REASEN OF ROME	2			3	2	1	5	1	3	3	3	1	3	1	1	1	1	1	1	3	3	3	5	3	1	1	1	1	1	1	2	4	1
7	49	3	20170515183300	1	3	1	1	1	2	2						1	1	1	3	1	1	1	2	2	2	1	2	1	2	1	1	3	2	2	2	1	1	1	2	1	1	1	1	7	1
7	24	1	20170515213300	2	1	2	1	1	1								1	1	5	1	3	1	2	1	2	1	1	1	1	1	1	4	5	5	5	5	1	1	1	3	1	5		5	1
7	34	3	20170517151136	2	2	2	1	1	1								2	2	5	1	5	3	2	1	3	2	2	1	2	1	1	2	4	5	5	5	1	3	1	3	1	3		7	3
7	9	1	20170515170351	2	2	1	1	1	4	1	Hay Day	bubble witcht	2			3	1	1	5	1	3	1	1	1	2	1	1	1	1	1	1	5	3	5	3	3	1	1	1	1	1	1	2	7	1
7	49	3	20170515190840	2	2	1	1	1	3	1	CANDY CRUSH SAGA	FORGE EMPIRE	2			5	1	1	5	1	5	3	1	1	2	1	1	1	1	1	1	3	1	3	5	2	1	1	1	1	1	6		5	2
8	13	1	20170515213302	1	1	1	2	1	2	1	CALL OR DUTY	HACHENSICRIP	2			1	1	4	5	4	1	5	4	2	4	1	2	1	3	2	1	4	5	5	5	2	1	4	1	1	2	1	2	5	1
8	45	3	20170516151856	1	3	1	4	1	4	1	Call of duty la cops 3	gta	2			3	5	2	5	1	1	1	1	1	2	1	1	1	1	1	2	5	5	5	5	5	1	5	1	1	1	1	2	7	1
8	13	2	20170515213117	2	1	1	4	1	2	1	Assassin!x Creed 2	mafia 3	2			3	1	1	3	1	1	1	3	1	1	1	1	1	3	2	1	1	2	2	1	1	1	2	1	3	1	5		5	1
8	45	2	20170515172328	2	1	1	2	1	2	1	tetris	juegos de memoria	2			1	1	1	2	1	1	1	3	1	2	2	1	1	2	1	1	1	2	5	3	2	1	2	1	4	1	5		7	1
9	8	1	20170515204926	1	1	1	4	1	2	1	HORIZON ZERO DAWN	CALL OF DUTY	2			4	1	1	5	1	1	1	2	2	1	3	1	1	1	3	1	1	4	5	5	4	1	2	1	2	1	1	2	5	1
9	8	1	20170515172346	1	1	1	1	4	3	1	league of leyens	ns	1	25000	4	4	1	1	2	1	1	1	1	1	2	1	1	1	1	1	1	5	1	1	3	5	1	1	1	1	1	3		5	1
9	8	2	20170516151850	1	1	1	5	5	2	1	kingdom hears	no mas	2			5	1	1	5	1	1	1	1	1	3	1	1	1	1	1	1	1	5	4	5	1	1	1	1	1	1	1	2	5	1
9	8	4	20170515172851	2	1	1	1	3	3	1	league of legend	clash of clans	2			3	1	2	5	2	2	3	2	2	3	2	3	2	1	2	2	3	3	4	4	3	3	3	2	3	1	5		4	3
9	8	4	20170515171500	1	1	1	3	2	3	1	Clash Royale	Infamous	1	1000	1	3	2	2	5	1	5	2	2	1	2	1	1	1	1	1	1	3	5	5	5	5	1	5	2	5	1	5		5	1
9	8	2	20170515172854	2	1	2	1	1	1								2	2	5	2	5	5	5	2	5	5	4	1	4	5	2	5	5	5	5	5	1	5	5	5	1	5		3	3
9	8	1	20170516152152	1	2	1	3	1	2	1	nier	dart souls 3	1	4000	2	4	1	1	2	1	1	1	2	1	1	1	1	1	1	1	1	1	1	1	2	1	1	1	1	1	1	1	2	7	1
9	25	4	20170516183641	1	3	1	1	1	1								1	1	1	1	1	3	1	1	3	1	1	1	1	1	1	1	1	1	5	5	1	1	1	1	1	1	2	4	1
9	43	1	20170515171622	1	3	1	3	1	2	1	FRY CRY PRIMACI	UNDER CUBER	1	2500	2	4	1	1	2	2	1	2	1	1	2	1	1	1	1	1	1	3	5	5	5	4	1	1	1	1	1	1	2	5	3
9	8	4	20170515205054	1	3	1	4	1	2	1	BYING LIGHT	WITCHER 3	2			3	1	1	3	1	2	3	2	1	2	2	2	1	2	1	2	4	4	4	3	3	1	1	1	1	1	1	2	7	3
9	43	2	20170515210042	1	2	1	1	1	1								1	1	5	1	4	2	2	2	2	1	1	1	1	1	1	3	4	5	3	4	1	2	1	1	1	1	2	5	1
9	43	4	20170515171655	1	3	1	2	1	1	1	the last of us	gta 5	2			2	1	1	5	1	3	2	2	2	3	1	3	3	2	2	2	2	2	4	3	4	1	2	1	1	1	1	2	7	3
9	8	2	20170515204842	2	1	1	3	1	4	1	candy crush	los sims	2			4	1	1	5	1	1	1	1	1	2	1	1	1	1	1	1	1	1	1	3	1	1	1	1	1	1	5		5	1
9	25	1	20170516152616	2	2	1	1	1	5	1	CANDY CRUSH	DRAGON LAND	2			4	1	1	5	1	2	1	1	1	1	1	1	1	1	1	1	1	3	5	5	5	1	1	1	1	1	1	1	7	3
9	43	4	20170516152931	2	3	1	1	1	1								2	3	5	1	1	2	2	1	3	2	1	2	1	2	1	5	4	3	5	4	1	2	1	3	1	1	2	6	3
10	46	1	20170516171949	1	1	1	1	1	1								1	5	5	1	1	1	5	1	5	5	5	1	1	1	1	5	5	1	5	5	1	1	1	5	1	1	2	7	1
10	46	2	20170516153005	1	1	1	2	1	2	1	modern warm far	candy crash saga	2			2	1	1	1	1	1	1	1	1	1	1	1	1	2	1	1	5	3	5	3	4	2	2	1	1	1	5		5	1
10	46	1	20170515172738	1	1	1	4	4	5	1	BUTLE FIELD 1	ROKET LEAD	1	1500	1	5	1	5	5	1	1	1	3	2	3	1	2	1	1	3	1	2	5	5	5	5	1	1	1	1	1	1	2	5	1
10	3	4	20170515172915	1	1	1	4	2	3	1	fifa 17	orizon 0 down	1	2000	2	4	1	1	2	1	1	1	1	1	2	2	1	1	1	2	1	1	2	1	3	2	1	1	1	1	1	1	2	5	1
10	3	4	20170515180014	1	3	1	3	1	2	1	proevolution de futbol	no mas	2			2	1	2	5	1	3	2	1	1	2	1	1	1	1	1	1	1	3	2	4	2	1	2	1	5	1	1	2	5	1
10	46	5	20170515180713	1	1	1	3	1	3	1	SCORE HERO	FIFA 16 ULLTIMATE TEAM	2			3	3	2	4	2	2	4	4	4	5	4	2	2	2	2	2	3	3	3	5	4	3	3	3	3	2	5		4	1
11	6	4	20170516190811	2	2	1	3	1	4	1	fims	hay day	2			3	1	1	1	1	1	1	1	1	1	1	1	1	1	1	1	1	2	1	2	1	1	1	1	1	1	1	2	7	3
12	15	2	20170515173235	1	1	1	5	1	3	1	rocket league collectors edition	battlefield 1	1	10000	4	5	1	1	5	1	1	1	2	1	1	1	1	1	1	1	1	1	1	1	5	1	1	1	1	3	1	1	2	5	3
12	15	2	20170515183541	1	2	1	2	3	4	1	pokemon go	fire emblend heroes	1	500	1	3	1	1	1	1	1	2	2	1	2	1	2	1	2	2	1	1	3	3	1	3	1	4	1	2	1	1	2	6	3
12	36	3	20170515181211	2	1	1	1	1	1								1	1	2	1	3	3	2	3	3	2	2	1	2	3	1	3	4	3	5	4	1	2	2	3	1	5		6	1
12	27	3	20170516153642	2	1	1	2	2	4	1	Candy crush saga	sudoku	2			1	1	1	2	1	2	1	1	1	1	1	1	1	1	1	1	1	1	1	1	1	1	1	1	1	1	5		7	1
12	36	4	20170515203833	2	3	1	2	1	2	2						1	1	2	5	1	1	2	2	1	1	1	1	1	1	1	2	1	2	2	3	3	1	2	1	1	1	1	2	7	2
14	28	2	20170516135431	1	1	1	4	1	5	1	CALL OF DUTY	NC	1	30000	4	4	1	1	5	1	2	2	2	1	1	1	1	1	1	3	1	1	1	5	1	1	1	1	1	1	1	3		4	1
14	28	4	20170516135537	1	1	1	3	3	2	1	ark	drangon ball xenoverse	1	8000	4	2	1	1	2	1	1	2	3	2	3	3	3	1	1	2	2	3	3	2	2	3	1	3	1	1	1	3		7	1
14	28	5	20170516153749	1	1	1	2	1	1	1	NEEED FOR SPEED	FIFA17	1	7000	4	2	1	1	3	1	2	3	2	1	2	3	1	1	1	1	1	2	3	4	4	4	1	1	1	2	1	1	2	7	1
14	28	4	20170516154228	1	1	1	1	1	1								2	2	5	1	2	5	3	2	3	2	1	1	1	1	1	1	2	2	5	2	1	5	1	2	1	1	1	6	1
14	28	5	20170515173730	1	1	1	5	1	5	1	fifa 17	cuatrofotos y una palabra	1	7000	4	5	1	5	5	5	1	5	5	5	5	5	5	5	5	5	1	5	5	5	5	5	1	5	1	5	1	1	1	2	2
14	28	1	20170515183619	1	3	1	1	1	1								1	1	3	1	1	1	1	1	2	1	1	1	1	1	1	1	1	1	2	1	1	1	1	1	1	1	2	7	1
14	28	5	20170515204859	1	1	1	1	1	2	1	CANDY CRUSH SODA	TEMPLE RUN 2	2			2	1	1	1	1	1	2	1	1	1	1	1	2	1	1	1	1	2	2	2	1	1	1	1	1	1	1	1	7	1
14	28	5	20170515211148	1	1	1	5	4	1	1	BATTLEFIELD 1	FARCRY 4	2			5	1	4	2	1	1	2	1	1	2	2	1	1	1	1	1	2	1	2	1	2	1	2	2	1	1	1	2	7	1
14	28	5	20170516135804	1	1	1	1	4	2	1	csgo	nc	1	50000	4	4	1	1	5	1	1	2	2	1	1	1	1	1	1	1	1	4	5	3	5	5	1	3	1	1	1	1	2	5	1
14	28	1	20170515211055	1	2	1	5	5	3	1	LEAVE OF LEGEND	GTA	1	500	1	4	1	1	2	1	1	1	1	1	1	1	1	1	1	1	1	4	4	3	2	2	1	3	1	1	1	1	2	4	1
14	28	4	20170516135933	1	2	1	2	1	2	2						1	2	2	5	2	3	4	2	2	3	4	2	2	2	3	2	2	4	5	5	4	2	3	2	5	2	3		6	3
14	28	4	20170516154221	1	2	1	1	1	1								1	3	5	1	2	5	2	1	4	2	2	1	2	2	2	5	3	3	3	2	1	1	3	3	1	1	2	5	3
14	28	5	20170515170310	1	2	1	3	3	3	1	call of duty	1	2			3	1	1	1	1	1	1	2	2	1	1	3	1	2	2	1	1	1	3	2	2	2	2	1	1	1	1	2	7	1
14	28	2	20170516140223	1	2	1	2	1	3	1	TWO DOTS	NC	2			2	1	1	5	1	1	2	3	1	3	3	1	1	1	1	1	4	4	3	5	5	1	1	1	1	1	1	2	5	1
14	28	5	20170515190428	1	3	1	1	1	2	1	SCORE HERO	RULETA M!VIL	2			1	1	1	5	1	2	2	2	1	2	2	2	3	3	4	3	4	5	5	5	5	2	3	2	3	2	1	2	7	3
14	28	3	20170515181645	1	3	1	5	5	2	1	OVERWATCH ORIGUINS E3DITION	ORIZON : ZERO DAWN PS4	1	6000	3	5	1	2	5	1	1	1	2	1	2	3	1	1	1	2	1	3	4	4	5	2	1	2	1	1	1	1	2	6	1
14	28	3	20170516153018	1	2	1	3	3	4	1	fifa 15	nba en el movil	1	3000	2	3	1	3	3	1	3	1	1	1	2	1	1	1	3	1	1	1	5	2	5	2	1	1	1	1	1	3		2	1
14	28	5	20170515211914	2	1	1	2	1	3	2						1	1	1	5	1	1	5	3	1	3	1	3	1	1	5	1	3	5	5	5	3	1	1	5	5	1	1	2	5	1
14	28	5	20170516154754	2	1	1	1	1	1								1	1	5	1	1	1	1	1	1	3	1	1	1	1	1	2	2	2	1	1	1	1	1	1	1	1	2	5	1
14	28	4	20170516154731	2	1	1	1	1	3	1	fairway	1	2			2	2	1	3	2	3	3	2	2	1	2	2	1	2	2	1	1	2	2	3	3	1	1	1	2	1	1	2	5	1
14	28	5	20170516154744	2	1	1	2	1	4	2						1	1	1	5	1	1	2	1	1	3	1	1	1	1	2	1	1	5	5	3	5	1	5	1	1	1	1	2	5	1
14	28	5	20170515181429	2	1	1	1	1	1								1	1	5	1	2	1	2	1	3	1	1	1	1	1	1	1	3	5	3	1	1	1	1	2	1	1	2	7	2
14	28	5	20170516160405	2	1	1	1	2	2	1	NC	NC	2			1	1	1	4	1	2	2	2	1	1	1	1	1	1	1	1	1	2	5	3	4	1	1	1	1	1	1	2	7	1
14	28	5	20170516145706	2	1	1	4	3	5	1	Dark souls	sims 3	2			3	1	1	5	1	3	1	1	1	1	1	1	1	1	1	1	1	1	3	5	1	1	1	1	1	1	5		5	1
14	28	5	20170516165851	2	1	1	1	1	3	2						3	2	2	1	2	1	1	1	2	2	2	2	2	2	1	2	2	2	1	2	2	2	2	2	2	2	1	2	5	3
14	28	2	20170516165713	2	1	1	1	1	1								1	1	5	1	1	4	1	1	1	1	1	1	1	1	1	1	5	5	5	5	1	5	1	5	1	1	2	4	1
14	28	4	20170515211840	2	2	1	2	2	2	1	NC	NC	2			1	1	1	5	1	2	2	2	1	2	1	2	1	3	2	2	3	3	5	5	2	1	2	1	1	1	1	2	7	3
14	28	5	20170516170101	2	3	1	3	3	3	1	JUST DANCE2017	UNO BRAIN	1	3990	2	2	1	1	3	1	2	2	1	2	3	2	1	1	1	1	1	1	2	3	4	3	1	2	1	2	1	1	1	7	1
14	28	2	20170516170423	2	2	1	2	1	4	1	THE LAST GUARDIAN	LOLIPOP PLAY 3	2			1	1	1	3	1	2	2	2	1	1	1	1	1	1	2	1	1	2	3	2	2	1	1	1	1	1	5		5	3
14	28	4	20170516170336	2	3	1	1	1	1								1	1	4	1	1	1	1	1	1	1	1	1	1	1	1	1	5	1	3	1	1	1	1	5	1	1	2	7	2
15	30	4	20170516154955	1	1	1	1	2	1	1	GUITAR GIRO	LEAGUE OF LEYENS	2			1	1	1	3	1	1	2	1	1	1	2	3	1	2	2	2	1	2	3	2	1	1	2	1	2	1	5		7	1
15	30	4	20170516160747	1	1	1	1	1	3	2						1	1	1	5	1	5	4	5	1	5	1	1	1	1	1	1	2	5	5	5	2	1	5	1	1	1	1	2	5	1
15	30	1	20170516171423	1	2	1	1	1	2	1	cuestionado	nc	2			1	4	1	5	1	3	2	2	1	3	4	1	1	1	1	1	1	5	5	5	5	1	5	1	1	1	1	2	4	1
15	30	2	20170516132221	1	2	1	3	1	1	1	METAL GEAR SOLID V	THE LAST OF US	2			3	1	1	5	1	2	4	1	1	1	1	1	2	1	1	1	1	5	5	5	5	3	5	5	5	3	1	1	5	1
15	30	2	20170516132330	1	3	1	5	1	1	1	destiny	nc	2			5	5	3	4	1	1	5	5	1	5	5	3	1	2	1	1	1	1	1	1	1	1	2	1	1	2	1	1	5	3
15	30	2	20170516132748	1	2	1	1	3	1	1	metal heare solet 5	fifa 17	1	8000	4	3	1	1	1	1	1	1	2	1	2	1	1	2	1	1	1	1	2	1	1	2	1	3	1	2	1	1	2	5	3
15	30	4	20170515191411	2	1	1	1	1	4	1	FANTASTISC BEASTS	NS	2			2	1	1	5	1	3	1	1	1	1	3	2	1	1	1	1	8	5	2	5	5	1	5	1	1	1	5		7	1
15	30	4	20170516132649	2	1	1	4	2	2	1	call of duty	tetris	2			3	1	2	5	3	3	4	3	2	3	2	1	1	1	2	2	2	3	3	5	4	2	3	2	2	1	5		5	1
15	30	4	20170515173905	1	3	1	3	1	3	1	GTA V	NO SABE	2			1	2	2	3	1	1	2	2	1	2	2	2	1	2	1	1	2	2	2	5	4	1	1	1	1	1	1	1	5	1
15	30	2	20170516133507	2	3	1	1	1	2	2						1	3	2	5	2	4	5	4	3	4	4	5	5	5	2	2	5	5	5	5	5	1	3	1	5	3	1	2	5	3
16	31	1	20170516125128	1	3	1	1	2	2	1	SOLITARIO	NC	2			2	2	2	4	2	1	3	3	3	2	2	1	1	1	1	1	2	3	3	3	3	3	3	2	3	3	1	2	4	1
16	31	1	20170516125314	2	1	1	1	1	2	1	solitario spider	sudoku	2			1	2	3	5	1	3	3	2	1	2	2	2	2	1	2	2	3	3	4	3	2	1	2	2	3	2	5		7	1
16	31	2	20170516130246	2	2	1	1	3	1	1	overwatch origins edition	nc	1	4000	2	3	1	1	5	1	1	3	2	1	1	1	1	1	1	3	1	1	1	3	4	3	1	3	2	4	2	1	2	5	3
16	31	1	20170516125720	2	3	1	1	1	1								1	1	4	1	2	1	1	1	1	1	1	1	1	1	1	2	3	2	4	4	2	3	1	2	1	1	2	6	3
17	48	2	20170516121215	1	1	1	1	2	5	1	flip football	escore giro	2			5	1	1	5	1	4	3	2	1	3	2	3	1	2	2	1	5	3	4	5	4	1	1	1	2	1	3		5	3
17	48	2	20170516121305	1	1	1	4	1	1	1	fifa 16	far cry	1	7000	4	3	1	1	5	1	4	2	1	1	3	2	2	1	2	2	1	2	4	5	4	4	1	1	1	2	1	5		5	3
17	1	4	20170516172133	2	1	1	2	1	1	2						1	1	4	5	1	3	3	3	4	3	2	1	1	1	2	1	1	4	5	5	5	3	4	1	2	1	5		5	1
17	1	4	20170516121626	1	3	1	5	1	3	1	HORIZON	NIOH	1	7000	4	5	1	1	5	1	1	1	1	1	2	2	1	1	1	1	2	1	5	5	5	3	1	1	1	1	1	1	2	5	1
17	1	4	20170516163746	1	3	1	4	2	4	1	Call of dutty infinity warm fare	clas of clans	2			4	1	1	5	1	2	2	1	1	2	1	1	1	1	1	1	3	5	5	5	3	1	1	1	1	1	1	2	5	2
17	1	4	20170516121923	1	3	1	2	1	2	2						1	1	1	5	1	1	1	2	1	2	1	2	1	1	1	1	2	3	3	4	3	1	1	1	1	1	1	2	5	1
17	48	4	20170516155814	1	3	1	3	4	1	1	net for speed	far cry 4	1	12000	4	3	1	1	1	1	1	1	1	1	1	1	1	1	1	1	1	1	1	1	3	1	1	1	1	1	1	1	2	7	2
17	48	3	20170516122826	2	3	2	1	1	1								2	1	5	2	2	3	2	3	5	4	2	1	2	3	1	5	5	5	5	4	2	2	4	4	1	1	2	6	4
19	52	3	20170516160012	1	1	1	3	5	1	1	fifa 17	leage of legends	1	4000	2	3	1	1	5	1	1	1	1	1	2	3	1	1	1	1	1	1	2	2	5	1	1	3	3	1	1	1	2	5	1
19	52	3	20170516155906	1	1	1	4	1	3	1	the leyend of zelda : breath of the wild	injustice 2	1	5500	3	5	1	1	3	1	2	2	2	1	2	1	1	1	1	1	1	2	3	4	4	3	1	1	1	1	1	5		5	1
1	4	3	20170515170338	1	3	1	5	1	5	1	GRAND THE F AUTO V	CLASH OF CLANS	1	6000	3	4	1	2	5	3	4	2	1	1	4	2	2	1	1	3	2	3	5	5	5	4	1	1	1	1	1	1	2	5	3
1	11	2	20170515174329	2	1	1	1	1	1								3	1	2	1	1	4	3	1	3	1	1	1	1	1	2	1	2	1	3	2	1	1	2	3	1	5		5	1
2	50	5	20170516165412	1	2	1	5	3	2	1	rocket league collector's edition	clash royale	1	99898	5	5	1	1	4	1	3	1	2	2	3	2	2	1	3	2	1	3	3	4	5	2	1	2	1	4	1	1	2	5	1
2	50	5	20170515174535	2	1	1	3	1	5	1	CANDY CRASH	DUE BLUE	2			1	1	1	5	1	1	1	1	1	1	1	1	1	1	1	1	1	5	5	5	5	1	1	1	1	1	3		4	1
3	33	1	20170516181519	1	2	1	3	1	4	1	clash of clans	gran turismo 6	1	6000	3	4	1	1	5	1	1	3	3	3	3	1	1	1	1	1	1	1	3	5	5	3	1	1	1	1	1	1	2	5	3
4	7	4	20170516160513	1	1	1	4	1	1	1	nba 2k17	fifa 17	1	12000	4	4	4	1	5	1	1	1	1	1	1	1	1	1	1	1	1	9	5	1	5	5	1	1	1	1	1	1	2	5	3
4	7	4	20170516112054	1	2	1	5	1	3	1	rocket leage	teken	1	1000	1	5	1	1	3	1	1	2	2	1	2	1	1	1	1	1	1	1	2	1	3	1	1	1	1	1	1	1	2	5	3
4	7	1	20170516184131	1	1	1	2	1	3	1	ANGRY BEERS	NC	1	1500	1	2	2	1	5	1	3	2	2	3	2	2	2	1	2	3	3	5	4	5	3	4	1	3	2	4	1	1	1	5	1
4	7	4	20170515174517	2	2	1	1	1	1								3	1	5	3	3	2	5	3	5	1	2	1	2	3	2	5	5	5	5	5	1	5	2	3	1	1	2	4	4
4	7	2	20170515190421	2	3	1	1	1	1								1	3	5	1	2	3	2	1	2	1	1	1	1	3	2	4	5	5	5	5	1	2	1	1	1	1	2	7	1
5	38	4	20170515204233	1	3	1	4	1	4	1	Call of Duty	Fifa 17	1	1000	1	4	1	1	3	1	1	3	1	1	2	1	1	1	1	1	1	1	1	1	3	3	1	1	1	1	1	1	2	7	1
5	35	3	20170515184252	2	3	1	2	1	1	1	BRAIN TRAININ	NC	2			1	1	1	5	1	5	1	1	1	3	1	1	1	1	1	1	5	5	5	5	5	1	5	1	1	1	3		6	3
5	35	4	20170515191615	2	3	1	1	2	5	1	TETRIS	ONE HUNDRED DOOR	2			3	1	1	3	1	1	1	1	1	1	1	1	1	1	1	1	2	1	3	3	2	1	5	1	2	1	3		7	1
6	39	1	20170516160147	1	1	1	4	2	1	1	FIFA 17	UNCHARTER	2			4	2	1	3	1	1	2	1	1	2	1	1	1	2	3	1	1	1	3	4	3	1	1	1	2	1	5		5	1
6	39	1	20170516111037	1	3	1	8	9	5	1	Horizon Cero Down	Untarched 4	1	7000	4	4	1	1	3	1	1	1	1	1	1	1	1	1	1	1	1	1	1	1	3	3	1	2	1	1	1	1	2	5	3
6	39	4	20170516160326	2	1	2	1	1	1								1	2	5	1	2	3	3	2	3	3	2	1	2	2	1	3	4	4	5	4	2	4	2	1	1	5		5	1
7	40	3	20170516160838	2	1	1	2	3	4	1	aa	1	2			1	1	1	3	1	1	1	1	1	1	1	1	3	3	1	1	1	1	3	3	1	1	5	1	1	1	5		7	1
7	9	2	20170516161035	2	3	1	1	1	1								1	1	5	1	1	3	1	1	1	1	1	1	1	1	1	1	1	3	5	5	1	5	5	5	1	1	2	5	2
7	9	4	20170516165001	2	3	1	2	2	2	1	NC	NC	2			1	1	1	4	1	4	1	2	1	1	1	1	1	1	1	1	1	1	5	5	5	1	1	1	1	1	1	1	4	3
9	8	4	20170515205342	1	1	1	3	3	5	1	fifa 17	gta v	2			4	1	1	5	1	1	1	1	1	1	1	1	1	1	1	1	2	4	1	3	1	1	1	1	1	1	1	2	5	1
9	17	2	20170515210213	1	1	2	1	1	1								1	1	5	1	1	5	1	1	5	1	1	1	1	1	1	1	5	5	1	5	1	1	1	1	1	1	2	5	1
9	8	3	20170515184320	1	2	1	4	3	5	1	Battlefield 1	Ride 2	2			3	2	1	5	1	1	1	1	1	2	1	1	1	1	2	1	2	1	1	5	1	1	1	1	1	1	1	2	5	1
9	8	4	20170515191706	1	2	1	1	1	1								1	1	2	1	1	1	1	1	2	1	1	1	1	1	1	1	1	4	1	1	1	3	1	1	1	1	2	5	1
9	8	5	20170516162029	1	3	1	3	1	1	1	call of duty	preevolution	1	6000	3	3	1	1	5	1	1	1	1	1	2	1	1	1	1	1	1	1	5	5	4	5	1	1	1	5	1	3		6	1
9	8	3	20170515210153	2	3	2	1	1	1								1	1	1	1	1	3	1	1	1	1	1	1	1	1	1	1	1	1	5	1	1	1	1	1	1	1	2	7	1
9	43	1	20170515181804	1	3	1	1	1	1								1	2	5	1	2	2	2	1	2	3	3	1	1	2	2	2	1	3	5	4	1	3	3	2	1	1	1	4	1
9	8	2	20170515210542	2	1	1	1	1	2	2						1	1	5	5	5	5	1	3	2	4	3	4	4	1	2	1	5	5	5	5	5	1	5	5	5	1	5		5	3
9	8	2	20170516161835	2	1	1	1	1	2	2						1	2	3	5	2	5	2	2	2	2	1	1	1	1	2	1	1	3	3	4	3	1	8	3	2	1	1	2	7	1
9	25	4	20170516161636	2	1	2	1	1	1								1	1	5	1	1	3	1	1	3	1	2	1	1	1	1	2	1	4	3	4	1	2	1	1	1	1	2	5	3
9	8	2	20170515182126	2	1	1	2	1	4	1	Class Royale	nc	2			4	1	1	5	1	1	3	1	3	1	1	1	1	1	1	1	1	2	5	4	3	1	1	1	1	1	1	2	5	3
9	8	3	20170515203518	2	2	1	1	1	3	1	CANDY CRASH	NC	2			2	4	5	2	1	1	2	1	1	3	2	3	3	4	3	4	3	5	5	2	3	1	3	1	1	1	1	1	4	3
9	8	5	20170515210741	2	2	2	1	1	1								1	1	5	1	2	2	4	2	3	1	2	2	2	3	2	3	3	4	3	2	1	2	2	3	1	1	1	7	3
9	43	2	20170515191924	2	2	1	1	1	1								1	1	5	1	1	3	2	1	2	3	1	1	1	1	1	5	5	5	5	5	1	1	1	1	1	1	2	5	2
9	25	1	20170515184317	2	2	1	1	1	1								1	5	5	1	1	4	3	1	1	1	1	1	1	1	1	5	5	5	5	5	2	4	1	5	5	7		8	2
9	8	3	20170515211111	2	3	1	2	1	4	1	candy Crush Soda	nc	2			5	1	2	5	1	1	1	1	1	3	1	1	1	1	1	1	1	3	1	3	5	1	1	1	1	1	3		4	4
9	8	5	20170515210956	2	2	2	1	1	4	1	heroes fran	no	2			1	5	1	5	1	3	2	1	4	2	3	5	5	5	4	5	1	2	5	5	5	2	4	1	1	1	1	2	5	1
10	46	5	20170516162359	1	1	1	3	5	3	1	COUNTER ST RIGK	NS	1	15000	4	2	1	5	1	1	1	5	1	1	5	1	1	1	1	1	1	5	1	1	5	5	1	1	1	1	1	1	2	5	1
10	46	2	20170515184647	1	1	2	1	1	1								1	1	4	1	1	2	2	1	2	2	1	1	1	1	1	3	4	4	5	4	1	3	2	3	1	1	2	7	3
10	46	3	20170516162418	1	3	1	2	1	3	1	fifa 2017	clase of clanes	1	6900	4	2	1	1	4	1	1	1	1	1	1	1	1	1	1	1	1	1	1	2	3	1	1	1	1	1	1	1	2	5	3
10	3	4	20170515184721	1	3	1	1	1	1								1	2	4	1	3	2	2	1	3	2	2	1	2	3	2	1	2	5	2	2	1	2	3	5	1	1	2	6	1
10	46	3	20170515185048	2	1	1	1	1	1								1	1	5	1	4	4	1	1	3	1	1	1	1	1	1	5	5	3	5	5	1	5	3	3	1	1	2	7	1
10	46	2	20170515185151	2	3	1	1	1	1								1	1	3	1	3	2	3	2	3	1	1	1	1	2	1	1	1	5	5	5	1	3	1	2	1	2		4	3
10	12	2	20170515211053	2	3	1	1	1	2	1	MAJON LEGEND	NO SABE	2			1	1	3	5	3	5	1	1	1	5	1	1	4	1	1	1	5	5	5	5	5	1	1	1	3	1	1	2	4	1
11	6	2	20170515182723	1	2	1	5	1	3	1	ark survivar evolve	1	1	2000	2	3	1	2	2	1	1	2	2	1	2	2	1	1	2	2	1	4	3	3	2	3	1	1	2	2	1	1	2	5	1
11	10	3	20170515191948	2	3	1	2	4	4	1	los simms	no mas	2			3	1	1	2	1	1	2	2	1	1	1	1	1	1	2	1	1	2	3	3	2	1	2	1	2	1	3		6	1
12	15	3	20170515175012	1	1	1	3	2	2	1	Horizon Zero dawn	nc	2			3	3	1	1	1	1	1	3	1	1	3	1	1	1	1	1	5	5	5	5	1	1	3	1	1	1	5		6	1
12	36	2	20170515182312	1	1	1	5	2	5	1	CLASH OF CLANS	CLASH ROYALE	1	6000	3	5	1	1	4	1	1	3	1	1	2	2	1	1	1	1	1	2	3	5	3	2	1	2	1	2	1	1	2	5	1
12	15	1	20170515185340	1	1	1	3	1	1	1	FIFA 17	CALL OF DUTY	2			3	1	1	4	1	1	1	1	1	2	2	1	1	1	1	1	5	5	5	4	3	1	1	1	2	4	5		6	1
12	32	1	20170515182434	1	1	1	1	5	1	1	Leage of legends	nc	2			5	1	1	5	1	1	1	1	1	2	1	1	1	1	1	1	1	1	3	4	3	1	1	1	1	1	5		5	1
12	15	3	20170515182631	1	1	1	2	4	3	1	COUNTER STRIKE	SPLODING KITTEENS	2			3	1	1	4	1	1	1	1	1	1	1	1	1	1	1	1	1	3	2	5	2	1	1	1	1	1	5		5	1
12	36	2	20170516163015	1	3	1	3	1	2	1	probolution shocker 2017	grandes autos 5	1	4000	2	3	1	3	5	2	1	3	2	1	2	3	1	1	2	2	1	1	2	4	5	4	1	1	1	3	1	1	2	4	3
12	36	2	20170515213025	2	1	1	1	1	2	2						2	1	2	3	2	2	2	2	1	3	3	2	1	1	1	1	1	2	3	3	3	1	2	1	2	1	4		4	1
12	15	2	20170516162648	2	1	1	1	1	3	1	CANDY CRUSH	NC	2			2	1	1	5	1	3	3	2	1	3	2	1	1	1	1	1	1	3	4	3	2	1	1	1	1	1	1	2	5	3
12	15	3	20170516162906	2	3	1	3	1	4	1	leos fortune	vector	2			1	1	1	5	1	1	3	1	3	3	2	1	1	1	1	1	1	1	3	5	1	1	3	1	1	1	1	2	7	3
12	15	4	20170515190145	2	3	1	1	1	1								1	1	1	1	1	1	1	1	3	1	1	1	1	1	1	5	1	1	5	2	1	1	1	1	1	1	2	6	4
14	28	4	20170515212441	1	1	1	4	4	2	1	FIFA 17	LOL	2			4	1	1	3	3	3	2	2	1	3	3	1	1	1	1	1	3	3	4	5	3	1	3	2	3	1	5		5	1
14	28	4	20170516171232	1	1	1	4	1	1	1	ASSASSIN'S CREED	CALL OF DUTY BLACK OPS 3	1	1500	1	3	1	1	5	1	4	3	2	1	2	3	3	1	3	3	2	2	5	4	5	2	2	5	3	4	1	1	2	5	1
14	28	5	20170516163139	1	2	1	1	1	1								1	5	5	1	5	5	5	1	1	1	1	1	1	1	1	1	1	5	5	5	1	1	1	5	1	1	2	4	2
14	28	4	20170515185649	1	2	1	1	1	5	1	CANDY CRUS SAGA	NO SABE	2			5	1	2	5	1	2	5	1	1	2	3	3	1	3	1	3	5	5	5	5	5	1	1	1	1	1	1	2	5	1
14	28	4	20170516193436	1	3	1	3	1	3	1	una aplicaci!n de paint ball del movil	raiman de la play 3	2			5	1	1	5	1	1	5	3	1	1	1	1	1	9	1	3	1	5	5	5	5	1	1	1	1	1	1	2	4	2
14	28	5	20170516165536	1	3	1	4	1	5	1	Resident Evil	Pro evolution	1	6000	3	4	1	1	5	1	1	1	2	1	1	2	2	1	1	1	2	5	5	5	5	5	1	4	1	1	1	1	2	5	1
14	28	1	20170516163006	1	3	1	2	1	3	1	proevolution soccer 2017	final fantasy 15	2			1	1	1	1	1	1	2	1	5	3	1	1	1	1	1	1	1	2	1	1	5	1	1	1	1	1	3		5	1
14	28	2	20170516164143	2	2	1	1	1	3	2						1	4	2	2	1	3	5	5	2	3	3	3	1	3	3	1	5	5	5	5	5	2	3	2	2	1	1	2	5	1
14	28	5	20170515185559	2	3	1	1	1	3	1	aventuras graficas en el telefono recoger cosas del suelo y hacer puzzles	no	2			1	1	1	3	1	1	1	1	1	1	2	1	1	1	1	1	1	2	1	3	1	1	2	1	1	1	1	2	7	2
15	30	3	20170516133608	1	1	1	1	5	3	1	CSGO	CLASH ROYALE	2			3	1	1	1	1	1	2	2	1	2	1	2	1	1	1	1	2	2	2	2	3	1	2	1	2	1	5		5	1
15	30	2	20170515191804	1	1	1	5	5	4	1	FIFA 17	LEAGUE OF LEGEND	2			3	3	1	4	1	1	1	2	1	2	1	1	1	1	1	1	2	4	3	5	3	1	2	1	1	1	1	1	5	1
15	30	2	20170516133824	1	2	1	2	1	3	1	FIFA 17	GTA V (PS4)	2			1	2	3	5	1	1	3	1	1	3	2	1	1	1	1	1	1	1	1	1	2	1	1	1	1	1	1	2	5	1
15	30	2	20170516134419	2	1	1	2	1	3	1	NC	NC	2			1	1	3	5	1	5	4	2	1	4	4	1	1	1	2	1	3	2	5	5	5	1	2	3	5	1	5		5	1
15	30	2	20170516134449	2	1	1	2	2	2	2						1	1	1	2	1	2	2	2	1	1	2	1	1	1	1	1	1	2	3	3	3	1	2	1	2	1	1	2	5	1
15	30	4	20170516135314	2	2	1	3	5	3	1	los sims 4	neww super mario bross 2	1	99898	5	3	1	1	5	1	3	2	2	1	2	1	1	1	1	2	1	1	1	1	5	5	1	1	1	1	1	3		5	1
16	31	2	20170516125809	1	1	1	3	1	2	1	CALL OF DUTY	FIFA17	2			3	1	1	5	1	3	3	2	1	2	2	1	1	1	1	1	1	4	4	5	3	1	1	1	3	1	1	2	5	3
16	31	2	20170516130552	1	2	1	2	1	2	1	fifa 2017	the last of us	1	5000	3	2	1	1	3	1	2	2	2	1	2	2	2	1	2	2	2	1	2	3	2	3	1	2	1	2	1	1	2	7	3
16	31	2	20170515175635	1	2	1	2	4	4	1	LEAGUE LEGENDS	ONE MORE BRIC	1	15000	4	4	1	1	1	1	1	1	1	1	1	2	2	1	2	1	1	1	3	2	1	1	1	1	1	1	1	1	2	6	3
16	31	2	20170516130917	1	3	1	4	4	5	1	FIFA 2017	GTA V (PS4)	2			3	1	1	4	1	1	1	1	1	2	3	1	1	2	1	1	3	4	2	1	1	2	3	1	1	1	1	2	4	1
16	31	1	20170516131234	1	1	1	5	3	5	1	PRO EVOLUTION	THE LEGEND OF ZELDA	2			5	1	1	1	1	1	2	1	1	1	1	1	1	1	1	1	1	1	5	1	5	1	1	1	1	1	7		5	2
16	31	4	20170516131313	2	1	1	5	5	5	1	Aion	Crosfit world	2			5	1	1	4	1	3	1	2	1	1	1	1	1	1	2	1	3	1	2	3	4	1	1	1	1	1	4		5	1
16	31	4	20170516164024	2	2	1	1	1	2	1	ALGO DE ROBOT	NC	2			1	1	1	2	1	2	2	1	1	2	2	1	1	2	2	2	2	1	3	2	1	1	3	1	3	1	5		7	3
16	31	1	20170515185805	2	3	1	2	2	2	2						1	1	1	5	1	1	3	1	1	1	1	1	1	1	1	1	1	1	3	4	2	1	1	1	1	1	1	2	7	2
17	1	1	20170516164612	1	1	1	5	1	5	1	fifa 17	gta 5	1	99898	5	5	3	3	5	3	5	5	3	1	5	3	1	1	1	1	1	5	5	5	4	5	1	4	1	3	1	1	2	5	3
17	1	4	20170516203208	1	1	1	1	1	1								1	1	2	1	2	1	1	1	1	1	2	1	2	2	1	1	1	3	4	3	1	5	2	4	1	1	2	7	1
17	48	1	20170516164319	1	2	1	3	2	2	1	destiny	grand defauto	1	9500	4	3	1	1	4	1	1	3	2	1	2	3	1	1	2	1	1	3	2	2	1	2	1	1	1	1	1	1	2	3	1
17	20	4	20170516161101	1	3	1	1	1	1								1	2	1	1	1	3	2	1	4	2	2	2	2	1	2	3	5	5	4	4	2	5	2	5	2	1	2	5	3
17	48	1	20170516123603	1	3	1	5	4	1	1	zelda breath of the wild	mario kart 8 de luxe	1	2000	2	5	1	1	1	1	1	1	1	1	1	1	1	1	1	1	1	1	1	1	1	1	1	1	1	1	1	1	2	5	1
17	20	4	20170516123821	2	3	1	1	2	2	1	NC	NC	2			1	1	1	3	1	1	1	1	1	2	2	2	1	1	1	1	1	4	5	5	5	1	5	1	1	1	1	2	6	2
17	48	2	20170516113443	2	3	1	1	1	5	1	Candi crush soda saga	mahojon	2			3	1	2	5	1	1	5	2	2	3	1	1	2	3	1	2	2	3	4	2	3	1	2	2	4	1	6		5	2
8	45	2	20170516173056	1	1	1	4	1	2	1	CALL OF DUTY	FIFA 17	2			3	2	2	2	2	2	2	3	2	3	2	2	4	3	2	2	3	3	3	3	3	2	3	1	2	2	3		5	1
1	23	2	20170516172557	2	1	2	1	1	1								5	5	5	1	5	5	5	1	5	5	5	5	5	5	1	5	5	5	5	5	1	5	5	5	1	7		5	1
7	37	4	20170516173726	1	2	1	1	5	5	1	over watch	heroes of de stors	1	3800	2	5	1	1	3	1	1	1	1	1	1	1	1	1	1	3	1	1	3	1	3	1	1	1	1	1	1	3		4	2
1	11	2	20170516190931	1	2	1	2	2	1	1	flight simulator	1	2			3	1	1	4	1	1	2	1	1	1	1	1	1	1	1	1	2	3	3	5	5	1	1	4	1	1	1	2	5	2
13	26	4	20170516173450	2	1	1	1	1	1								1	1	4	1	1	3	2	1	1	2	1	1	1	1	1	1	2	3	3	4	1	1	1	2	1	1	2	6	1
1	18	2	20170516173400	1	1	1	3	4	2	1	fifa 17	nba	2			3	1	1	4	1	1	1	2	2	2	3	1	3	3	1	1	1	3	3	3	2	1	2	1	1	1	5		5	1
1	11	4	20170516183906	2	3	1	2	1	2	2						1	1	1	3	1	1	2	2	1	1	1	1	1	1	1	1	1	2	2	1	2	1	3	1	1	1	1	2	7	3
5	38	3	20170516174543	2	3	1	5	1	5	1	halo	sunsent over driver	1	12000	4	5	1	1	5	1	5	3	3	3	5	3	5	1	3	1	1	3	5	5	5	5	1	5	1	3	1	1	2	5	3
1	11	4	20170516174213	2	3	1	1	1	2	1	CANDY CRUSH	NC	2			1	1	1	5	1	3	1	1	1	3	1	1	1	1	1	1	1	4	4	4	5	1	1	1	3	1	1	2	7	1
12	15	3	20170516174110	2	1	1	1	1	2	1	candy crush	no	2			1	1	1	3	1	1	2	1	1	2	1	2	1	2	2	1	3	3	3	1	3	1	3	1	2	1	1	2	7	1
1	11	2	20170516174449	1	3	1	1	1	1								1	1	5	1	2	2	2	1	3	1	2	1	2	2	1	5	4	5	5	5	1	1	1	5	1	1	2	7	2
1	41	4	20170516174652	1	1	1	3	2	4	1	raindboy	clas h royale	1	2000	2	3	1	1	3	1	1	2	2	2	2	3	2	2	1	2	1	1	1	1	1	2	1	2	1	1	1	1	2	5	1
14	28	5	20170516174737	2	3	1	2	1	5	1	Farm	nc	2			1	1	2	4	1	1	1	1	1	1	1	1	1	1	1	1	3	3	3	3	3	1	1	1	3	2	1	2	7	2
10	46	2	20170516175035	1	3	1	4	1	3	1	CANDY CRUUCH	FIFA17	2			3	1	1	5	1	1	1	1	1	2	1	1	1	1	1	1	1	2	5	5	3	1	1	1	1	1	1	2	7	1
1	21	4	20170516175106	1	2	1	1	1	1								1	1	1	1	1	1	1	1	1	1	1	1	1	1	1	1	1	1	1	1	1	1	1	1	1	1	1	6	1
1	18	3	20170516175637	1	3	1	5	1	3	1	GTA V	BATTLEFIEL 4	2			3	1	1	3	1	1	1	1	1	1	1	1	1	1	1	1	1	1	3	2	1	1	1	2	3	1	5		5	2
10	3	2	20170516175838	2	3	1	1	1	5	1	hay day	nc	2			5	1	1	5	1	1	5	3	1	3	1	1	1	1	1	1	1	5	5	5	5	1	5	1	5	1	3		5	2
1	18	4	20170516180133	1	2	1	1	1	1								1	1	5	2	2	1	3	1	3	2	1	1	1	3	1	2	2	5	3	4	1	2	1	3	1	5		5	1
1	21	4	20170516180346	1	1	1	4	2	2	1	residen evil 6	fifa 17	1	12000	4	4	1	1	5	1	3	1	1	1	1	1	1	1	1	1	1	5	2	5	5	5	1	1	3	5	1	3		5	1
1	11	3	20170516182317	1	3	1	1	2	1	2						1	1	1	1	1	1	2	1	1	1	1	1	1	2	2	1	1	1	2	1	1	1	1	1	1	1	1	1	7	3
12	36	2	20170516182227	1	1	1	3	1	3	1	FIFA17	CLASH ROYALE	2			2	1	3	5	1	4	2	3	1	1	5	2	1	2	2	1	1	4	5	3	3	1	2	1	1	1	5		5	1
13	26	1	20170516182513	2	3	1	1	1	2	1	cundy crush	juego de la patata	2			1	1	1	5	1	1	3	3	2	4	1	3	2	3	2	1	4	5	3	5	4	1	1	1	4	1	1	2	7	2
1	11	4	20170516183313	2	2	1	1	1	5	1	MARIO BROS PARA MOVIL	NS	2			5	1	1	5	5	5	5	5	5	1	1	5	1	5	5	5	3	2	5	5	5	2	1	5	2	5	3		4	1
7	5	1	20170516182930	1	1	1	3	4	1	1	nba 2k 16	Batman	1	2000	2	3	1	1	3	1	1	1	1	1	2	1	1	1	1	2	1	1	2	2	1	2	1	2	1	1	1	5		5	1
14	28	5	20170516183138	2	1	2	1	1	1								1	1	5	1	3	1	1	1	3	1	1	1	1	1	1	2	2	5	3	5	1	2	2	2	1	1	2	5	1
1	21	2	20170516201218	1	1	1	2	1	3	2						2	4	4	3	4	4	4	3	4	3	4	3	4	4	3	4	4	2	3	1	3	4	4	4	2	3	1	2	4	1
3	33	4	20170516183644	2	3	1	1	1	1								1	1	4	1	3	1	1	1	2	1	1	1	1	1	1	1	5	3	5	3	1	1	1	3	1	3		6	2
9	43	2	20170516184308	2	2	1	2	1	1	1	mario kart 7	no	2			2	3	5	5	4	5	5	4	4	2	2	4	5	3	3	5	3	4	3	2	2	4	2	1	4	5	1	2	5	1
14	28	3	20170516192302	2	3	1	1	1	1								1	3	5	1	2	3	3	1	4	5	1	1	1	1	1	3	4	5	5	5	1	3	3	1	1	1	2	6	2
10	12	2	20170516192802	2	3	1	1	1	1								1	1	1	1	1	1	1	1	1	1	1	1	1	1	1	1	1	1	1	1	1	1	1	1	1	1	2	6	2
1	23	4	20170516192940	2	3	1	1	1	1								1	1	5	1	1	1	2	1	2	1	1	1	1	1	1	1	1	5	5	3	1	1	1	1	1	3		7	2
8	13	2	20170516193457	2	1	1	3	1	5	1	papas sear saga	canndy crush saga	2			3	1	2	5	1	1	4	2	1	3	4	4	1	1	1	1	1	2	5	5	5	1	1	1	1	1	5		5	1
1	4	3	20170517120742	2	3	1	2	1	1	1	KARAOKE	NC	2			1	1	1	1	1	1	1	1	1	3	1	1	1	1	1	1	1	1	5	5	5	1	1	1	1	1	1	1	5	2
9	8	2	20170516193429	1	2	1	5	5	4	1	LOL	FIFA17	1	3000	2	5	1	1	1	1	1	1	2	1	2	2	1	1	1	1	2	1	2	3	1	4	1	2	1	1	1	1	1	5	1
9	8	1	20170516193611	2	1	1	1	2	5	1	candy crush	no strangers	2			5	1	1	1	1	1	1	1	1	2	1	1	1	1	1	1	1	1	1	1	1	1	1	1	1	1	1	2	7	1
9	17	1	20170516193945	2	1	1	1	1	2	2						1	1	1	3	1	1	1	2	1	2	1	1	1	1	1	1	1	2	2	5	3	1	1	1	3	1	5		5	3
8	2	2	20170516194337	2	1	1	1	1	3	1	mario bros	clash of clans	2			2	1	1	5	1	1	2	1	1	2	1	1	1	1	1	1	1	5	5	5	1	1	2	1	1	1	1	2	6	1
11	6	2	20170516195024	2	3	1	1	1	1								1	1	4	1	1	1	1	1	1	1	1	1	1	1	1	5	1	1	4	1	1	1	1	1	1	3		5	2
1	29	5	20170516194923	1	3	1	1	1	5	1	DIGGI'S ADVENTURE	SUDOKU	2			5	1	3	5	1	3	5	3	1	3	1	2	1	1	2	1	2	3	5	5	4	1	2	2	4	2	1	2	5	2
1	21	2	20170516195329	2	1	2	1	1	1								1	1	5	1	1	5	1	1	5	1	1	1	1	1	1	1	5	5	5	5	1	1	1	1	1	5		5	1
9	8	2	20170516195521	1	3	1	2	2	2	2						1	1	1	5	1	2	3	1	1	2	1	1	1	1	1	1	5	5	5	5	5	1	5	1	2	1	1	1	5	3
1	14	2	20170516200247	1	2	1	3	1	1	1	call of duty	GTA V	1	12000	4	2	1	1	5	1	2	1	3	1	5	2	1	1	1	2	1	1	3	5	4	3	1	1	1	1	1	3		5	2
1	18	4	20170516211253	1	3	1	5	5	2	1	WORLD OF WARRCRAFT	GOD OF WAR	1	99898	5	5	1	4	5	1	3	3	3	1	3	3	1	3	1	3	3	1	5	5	5	5	3	5	1	3	1	1	2	5	3
3	33	2	20170516195800	1	2	1	5	5	1	1	stalleris pc	sony dev 1991	2			5	1	1	3	1	1	1	2	1	1	1	1	1	1	3	1	1	1	3	3	4	1	2	1	1	1	3		5	1
9	43	2	20170516200422	1	1	1	3	2	5	1	Clash of clans	Clash royale	2			4	1	1	3	1	1	1	1	1	1	1	1	1	1	1	1	3	4	5	1	1	1	1	1	1	1	1	2	5	3
1	18	2	20170516200537	1	3	1	1	4	1	1	world of warcraft	dark of soul	1	3500	2	4	1	1	1	1	1	1	1	1	1	2	1	1	1	1	1	1	1	2	1	1	1	1	1	2	1	1	1	7	1
10	12	2	20170516200431	2	1	1	1	2	3	1	Reinos de preguntados	sim city	2			3	2	3	4	3	5	4	3	2	2	1	4	1	1	2	1	5	5	5	5	4	1	3	1	3	1	2		5	1
10	46	2	20170516200505	1	3	1	1	1	1								1	1	4	1	1	1	3	3	3	1	1	1	1	1	1	4	4	4	4	4	1	4	1	4	1	1	1	4	3
7	9	1	20170516200436	1	3	2	1	1	2	1	NC	NC!	2			1	2	2	5	2	2	3	3	3	2	4	4	3	4	4	4	2	5	4	5	5	3	3	3	4	2	5		5	1
14	28	3	20170516201516	1	2	1	1	1	1								1	1	3	1	1	2	2	1	1	1	1	1	1	1	1	2	3	1	5	4	1	1	1	1	1	1	2	7	1
1	11	3	20170516202058	2	3	1	1	1	3	1	PLANTAS CONTRA ZOMBIS	BRAIN TRAIN	2			2	1	1	5	1	2	4	3	2	4	2	3	1	2	2	1	1	3	5	5	2	1	1	1	5	1	1	2	5	2
10	46	2	20170516201814	1	1	1	2	1	3	1	call of duty	angry berds	1	1300	1	1	1	1	3	1	1	2	2	2	2	1	1	3	1	2	2	3	3	3	3	2	1	2	1	1	1	5		5	1
4	7	2	20170516202131	2	2	1	3	4	5	1	gran desauto gpa 5	hay day	2			4	1	1	1	1	1	1	1	1	1	1	1	1	1	1	1	2	2	1	5	5	1	1	1	1	1	3		5	3
1	18	4	20170516202824	2	1	1	1	2	3	1	preguntado	candy crush	2			2	1	1	5	1	3	3	2	1	1	1	1	1	1	1	1	2	4	3	2	2	1	1	1	1	1	5		5	1
9	8	3	20170516203332	2	1	1	3	3	4	1	world of warcraft	leage of legends	1	5000	3	4	1	1	5	1	1	2	1	1	3	1	1	1	1	2	1	5	5	5	5	5	1	1	1	1	2	1	2	5	3
10	46	2	20170516203718	2	2	1	2	1	3	1	candy crush	party wii	2			1	1	1	5	1	3	2	3	1	3	1	1	1	1	2	2	2	1	4	5	1	1	3	1	3	1	1	1	7	3
7	5	3	20170516211915	1	2	2	1	1	1								1	1	4	1	3	5	3	1	3	1	3	1	1	1	1	1	3	5	5	3	1	1	1	1	1	1	1	6	1
3	33	4	20170516204239	2	1	1	1	3	3	1	los sims	2048 juego de movil	2			2	1	1	5	1	2	2	2	1	2	2	1	1	1	1	1	2	2	4	5	4	1	5	2	1	1	5		6	1
5	38	4	20170516204254	2	2	2	1	1	1								1	3	5	1	1	3	1	3	2	1	1	1	1	3	2	5	5	5	4	5	2	2	1	1	2	1	1	7	3
2	22	1	20170516205119	2	1	1	1	1	1								1	1	5	1	2	3	3	2	4	3	3	1	3	3	3	2	2	4	4	3	1	2	1	1	1	5		5	1
8	13	3	20170516204828	2	3	1	1	1	3	3						1	1	1	5	1	3	3	4	1	3	3	1	1	1	1	1	3	3	3	5	3	1	1	1	1	1	3		5	2
7	9	1	20170516204931	2	1	1	2	2	2	1	PREGUNTADOS	NC	2			1	1	1	4	1	1	3	3	1	3	2	2	1	2	3	2	3	3	4	3	2	1	2	1	1	1	5		5	1
4	7	4	20170516205232	2	1	2	1	1	1								1	1	1	1	2	1	5	1	1	2	1	1	1	8	1	1	5	5	5	3	1	5	2	1	1	3		3	1
14	28	5	20170516205505	1	3	1	1	1	1								1	1	3	1	1	2	1	1	2	2	1	1	1	2	1	5	3	4	5	3	1	1	2	1	1	1	2	7	1
7	34	1	20170516205701	1	3	1	5	1	1	1	overwatch origins edition	zelda bread of the wild	2			5	1	1	5	1	1	1	1	1	1	1	1	1	1	1	1	1	5	2	3	2	1	1	1	1	1	1	1	5	2
9	43	1	20170516184818	2	2	1	3	1	2	1	MARIO DE LOS MUNDOS DE LA WII	NS	2			1	2	2	2	1	4	1	2	2	2	1	2	1	2	1	2	2	2	2	4	4	1	2	2	2	1	6		5	2
2	50	5	20170517193539	1	3	1	4	1	1	1	Fifa	-	1	8000	4	4	1	1	4	1	1	1	1	1	1	1	1	1	1	1	1	1	1	1	3	2	1	1	1	1	1	1	2	7	3
9	43	1	20170516201623	1	3	1	2	1	5	1	clash royal	Orbit	2			4	1	1	3	1	1	2	2	1	2	1	2	1	2	2	1	5	5	4	5	3	1	1	1	1	1	1	2	5	4
4	7	1	20170516210148	2	3	1	1	1	3	1	CANDY CRUSH SAGA	NC	1	100	1	5	1	2	5	1	2	5	2	1	2	1	1	1	1	1	1	1	5	5	5	5	1	1	1	1	1	1	2	1	2
9	25	4	20170516184803	1	2	1	2	4	2	1	counter strike	class royal	1	10000	4	4	1	1	1	1	1	1	1	1	1	1	1	1	1	1	1	1	1	1	1	2	1	1	1	1	1	1	2	7	1
14	28	4	20170516210433	2	3	1	1	1	2	2						1	1	1	5	1	1	1	2	1	1	1	1	1	1	1	1	5	4	3	3	3	1	1	1	1	1	1	1	6	1
9	8	1	20170516184812	1	3	2	1	1	1								1	1	3	1	1	1	1	1	1	1	1	1	1	1	1	1	3	1	1	3	1	1	1	1	1	1	2	5	2
8	16	3	20170516210447	2	3	1	1	1	2	2						1	1	1	4	1	4	1	2	2	1	2	1	2	1	2	1	1	2	2	4	3	1	1	1	1	1	1	2	7	3
10	46	2	20170516210548	1	2	1	3	1	1	1	battlefield	call of duty	1	6000	3	3	1	1	4	1	1	1	2	2	1	3	1	3	1	1	3	5	4	1	4	4	1	1	1	2	5	1	2	5	1
1	29	5	20170516210733	1	3	1	3	4	2	1	gran turismo	forza horizon 3	1	12000	4	3	1	1	2	1	1	1	1	1	1	1	2	1	1	1	1	1	1	1	2	3	1	1	1	1	1	1	1	7	3
5	35	4	20170516211518	2	1	1	2	5	3	1	world of warcraft	the witcher 3	1	40000	4	4	1	1	3	1	1	1	1	2	1	1	1	1	1	1	1	1	1	2	1	2	1	1	1	1	1	3		5	1
9	8	3	20170516185451	1	2	1	1	3	3	1	mi cafe	1	2			3	2	4	5	2	2	3	2	2	2	4	4	3	4	4	3	5	5	5	5	3	2	5	2	3	4	1	2	4	3
6	39	3	20170516211720	1	1	1	1	1	5	1	class of clans	sims play store	2			4	1	1	5	1	4	4	2	1	5	1	1	1	1	5	1	1	5	5	5	4	1	5	4	5	1	1	2	5	1
1	18	4	20170516211431	2	1	1	1	1	4	1	CANDY CRUSH	NC	2			2	1	1	3	1	1	1	1	1	2	1	2	1	2	2	2	2	3	3	4	3	1	1	1	1	1	1	2	7	1
1	29	3	20170516212220	2	3	1	1	3	5	1	candy crush	gabrielle cirulli	2			5	1	1	5	1	1	2	2	2	2	1	2	1	1	1	1	5	5	5	4	3	1	2	3	1	2	1	2	7	1
8	13	3	20170516211518	2	2	1	4	4	1	1	los sims	battlefield	1	2000	2	4	1	1	4	1	3	2	2	3	2	1	1	1	1	1	1	1	4	4	5	5	1	4	5	5	1	5		6	1
5	35	1	20170516212455	2	2	1	1	1	1								1	2	3	1	1	1	2	1	1	1	2	1	1	1	1	3	3	3	4	4	1	3	1	1	1	5		7	1
9	8	3	20170516185554	1	2	1	3	4	5	1	clash of clans	clash royaclash royale!	2			5	1	1	3	1	1	1	3	1	2	1	1	1	1	1	1	3	1	1	1	1	1	1	1	1	1	1	2	5	3
9	8	1	20170516185505	1	1	2	1	2	1	2						1	1	2	5	1	3	4	3	2	4	2	2	1	2	3	3	2	4	3	5	5	3	4	1	5	3	1	2	5	1
14	28	4	20170516213227	2	2	1	5	1	5	1	GTA	CALL OF DUTY	2			5	1	1	1	1	1	1	1	1	1	1	1	1	1	1	1	1	1	1	1	1	1	1	1	1	1	3		4	3
1	18	2	20170516213408	1	3	2	1	1	1								1	1	5	1	1	1	1	1	1	1	1	1	1	1	1	1	1	1	5	1	1	1	1	1	1	1	2	7	3
14	28	3	20170517111722	2	3	1	2	1	5	1	class of clan	class royale	1	300	1	5	1	1	5	1	1	3	2	2	3	3	1	1	1	1	1	4	3	5	5	4	1	4	1	4	1	3		7	3
8	45	3	20170517111813	1	3	1	3	1	4	1	call of duty	gta v	2			3	1	1	5	1	3	1	2	1	1	1	1	1	1	1	1	1	3	2	5	2	1	1	1	1	1	3		5	1
4	7	2	20170517111801	1	2	1	3	1	1	1	UNCHARTER4	NEED FOR SPEED	2			4	5	1	5	4	5	5	5	1	4	2	5	2	5	3	4	5	5	5	5	5	1	4	5	2	1	1	1	5	2
5	35	4	20170517112547	2	2	1	2	2	2	1	NC	NC	2			1	1	1	5	1	1	3	1	1	2	3	1	1	1	1	1	1	1	1	5	3	1	5	1	1	1	1	2	7	1
9	8	4	20170516190147	2	3	1	1	1	3	1	hay day	garden escape	2			3	5	5	5	1	1	5	3	1	4	1	1	1	1	1	1	5	5	5	5	5	1	1	1	5	1	1	2	5	3
1	21	4	20170517112732	1	2	1	4	5	4	1	fifa 17	rocket leage	1	5300	3	4	1	2	5	1	3	1	1	2	2	1	2	1	1	1	1	2	4	4	4	3	1	4	1	1	1	1	2	7	3
1	11	4	20170517113204	2	3	1	1	1	5	1	candy crush	pet recue	2			5	1	1	5	1	1	2	2	1	2	1	1	1	1	1	1	5	5	5	5	5	1	1	5	5	5	3		4	3
4	7	2	20170517114013	1	2	1	3	2	4	1	FIFA17	CANDY CRUSH SAGA	2			3	2	2	3	1	2	2	2	1	2	1	2	2	1	2	2	2	3	5	3	4	2	2	2	2	2	1	1	5	1
14	28	2	20170517113921	2	3	1	2	1	2	2						1	1	1	5	1	1	1	2	1	2	1	1	1	1	4	1	3	3	3	5	2	1	3	2	3	1	1	2	6	2
1	11	2	20170517114334	2	3	1	3	1	2	1	call of duty	butterfield	1	3000	2	3	1	1	5	2	2	3	3	2	2	3	2	1	1	2	1	4	4	4	4	4	1	1	1	1	1	1	2	5	3
1	29	3	20170517114701	1	3	1	1	1	1								1	1	5	1	5	5	2	1	4	2	5	1	3	3	2	3	5	2	2	2	1	2	2	1	1	1	2	4	3
3	33	1	20170517115822	1	3	1	1	1	1								1	2	4	1	3	4	3	1	3	1	4	1	3	3	3	2	3	4	3	3	2	3	1	3	1	1	2	5	1
1	23	2	20170517130557	1	3	1	3	2	4	1	fifa 17	candy crush	2			3	1	1	1	1	1	1	1	1	1	1	1	1	1	2	1	1	1	2	1	1	1	1	1	1	1	1	2	5	3
10	3	4	20170517121132	1	3	1	3	3	5	1	Gost decon	fpa	2			3	5	5	5	2	2	5	2	1	5	3	1	1	1	1	1	5	2	5	5	5	1	3	3	3	1	1	2	5	3
7	34	1	20170517121458	1	3	1	1	1	4	1	clase of clan	1	2			5	1	2	5	2	2	3	2	2	2	2	2	1	2	2	2	2	2	3	4	3	1	2	1	2	2	1	2	4	2
4	7	4	20170517134308	1	1	1	3	1	1	1	d division	skayrim	1	12000	4	3	3	2	5	3	2	1	1	1	1	1	1	1	1	1	1	1	2	2	3	5	1	2	1	5	1	1	1	5	1
14	28	4	20170517122347	1	3	1	2	1	4	1	candy crash saga	nc	2			3	1	1	5	1	1	2	2	1	3	1	1	5	3	2	1	2	5	4	2	1	1	1	2	4	1	1	2	5	2
12	36	1	20170517122919	1	3	1	3	5	5	1	reinos de leyenda	gta v	2			5	1	1	4	1	3	2	2	1	3	1	1	1	1	1	1	2	1	2	4	1	2	1	1	1	3	1	2	5	3
8	13	2	20170517123039	1	2	1	3	1	1	1	FIFA 17	CALL OF DUTY	2			1	1	1	3	1	1	1	1	1	1	1	1	1	1	1	1	1	3	1	3	3	1	1	1	1	1	5		5	3
9	8	2	20170516190458	2	3	1	1	1	1								1	1	3	1	1	1	3	1	1	1	1	1	1	3	1	1	3	1	3	1	1	5	1	1	1	1	2	7	2
14	28	5	20170517124632	2	3	1	4	1	5	1	candy crush saga	far cry primal	1	6000	3	4	1	1	5	1	1	1	2	1	2	1	1	1	1	1	1	1	3	3	3	2	1	2	1	1	1	1	2	7	3
9	8	4	20170516190956	1	2	1	1	1	5	1	clash royale	call of duty	1	2000	2	3	1	1	1	1	2	1	2	1	2	1	2	1	3	1	2	2	3	4	2	3	1	1	1	1	1	1	2	5	1
4	7	4	20170517124812	1	1	1	4	1	4	1	fifa 17	call of duti	2			4	1	1	4	1	1	1	1	1	1	1	1	1	1	1	1	1	1	1	3	3	1	1	1	1	1	1	2	5	1
14	28	5	20170517125152	1	3	1	3	1	2	1	FIFA 17	GHOST RECON	2			2	1	1	5	1	1	3	3	2	2	1	2	1	2	1	1	1	5	2	5	3	1	1	1	1	1	1	2	5	3
1	41	4	20170517125523	1	3	1	1	1	1								1	2	4	2	4	3	2	1	2	1	1	1	1	2	1	3	5	5	5	5	3	4	3	3	1	1	2	5	1
1	18	4	20170517130117	2	1	1	2	1	3	2						1	1	1	5	1	1	3	3	1	4	1	1	1	1	1	1	1	5	3	5	2	1	4	1	1	1	5		6	1
5	35	3	20170517151506	1	1	1	5	5	2	1	witcher 3	over watch master collection	2			5	1	1	2	1	1	1	1	1	1	1	1	1	1	1	1	1	1	1	2	1	1	2	1	1	1	1	2	5	1
3	33	4	20170517130211	1	1	1	2	3	3	1	CANDY CRUSH SAGA	FIFA17	2			3	1	1	2	1	2	2	3	1	2	2	2	1	2	2	1	3	4	4	3	3	1	1	1	2	1	5		5	1
10	46	2	20170517130319	1	1	1	2	1	4	1	gta v	angry birds	1	3500	2	2	1	1	5	1	2	3	1	2	3	2	2	1	2	2	2	3	4	4	5	4	1	1	1	2	1	1	2	5	1
9	8	1	20170516191653	1	3	1	1	3	1	1	player unknowns buttle grounds	1	1	2800	2	3	1	1	4	1	1	1	1	1	1	1	1	1	1	1	1	5	4	5	4	2	1	1	1	1	1	1	2	5	1
14	28	2	20170517131438	1	1	1	3	2	4	1	NEED FOR SPEED	FIFA17	2			3	1	3	2	1	1	2	2	1	2	1	1	1	1	1	1	1	3	1	2	1	1	1	1	1	1	1	2	5	1
9	25	1	20170516191556	1	3	1	5	5	5	1	LEGEND OF ZELDA	OVER WACHT	1	2000	2	5	1	1	4	1	1	1	1	1	1	1	2	1	1	1	1	1	3	1	1	3	1	3	1	1	1	1	2	5	1
10	3	2	20170517132752	1	1	1	2	1	2	2						1	3	3	1	1	1	1	1	1	1	1	1	1	1	5	1	1	5	3	5	1	1	1	1	3	1	1	2	4	3
11	10	1	20170517132152	1	1	1	4	1	5	1	Class royale	carls of duti	2			3	1	1	2	1	1	4	2	1	3	1	1	1	1	2	1	1	1	2	3	3	1	1	1	1	1	5		5	1
10	3	2	20170517132521	1	1	1	3	1	5	1	class royal	1	2			3	1	1	3	1	2	2	1	1	2	1	1	2	2	3	1	3	1	2	2	1	1	2	1	1	1	5		5	1
10	3	3	20170517133125	1	3	1	2	4	4	1	DOOM 2016	INSIDE	1	7000	4	3	1	1	1	1	1	1	1	1	1	1	1	1	1	1	1	1	1	1	3	1	1	1	1	1	1	1	2	5	1
1	14	4	20170517133540	1	1	1	4	1	3	1	fifa 17	call of duty	2			4	2	2	5	1	3	5	5	2	5	3	1	2	1	1	1	5	5	5	5	5	1	4	1	4	5	1	2	5	3
2	50	5	20170517133657	1	1	1	4	3	4	1	Fifa 17	gta	1	99898	5	5	1	1	2	1	1	2	1	1	3	1	2	1	2	2	1	2	2	3	3	3	1	2	1	1	1	4		5	3
9	17	3	20170516202604	1	3	1	3	1	4	1	LOBEZNO PLAY 3	CALL OF DUTY BLACK OPS	1	6000	3	3	1	4	5	1	5	3	1	1	3	3	1	1	1	2	1	1	5	5	5	5	1	1	1	5	1	1	2	4	2
14	28	4	20170517134158	2	1	2	1	1	1								2	1	2	1	2	2	1	1	2	2	1	1	1	2	1	3	3	3	5	4	1	2	1	3	1	1	2	5	3
14	28	4	20170517154212	1	3	1	1	1	2	2						1	1	1	1	1	1	1	1	1	1	1	1	1	1	1	1	1	1	1	1	1	1	1	1	1	1	1	2	7	2
7	24	3	20170517135157	1	1	1	4	3	5	1	carl of duti	need for speed , de coches	2			4	1	1	3	1	5	3	2	1	3	1	1	1	1	2	1	2	4	2	4	3	1	3	1	5	1	5		5	1
10	12	1	20170517135059	1	2	1	5	1	1	1	final fantasy 15	1	2			1	1	1	5	1	1	3	3	1	3	1	1	1	1	1	1	1	3	2	1	1	1	1	1	1	1	1	2	5	3
10	12	1	20170517204006	2	1	1	1	1	1								1	2	5	1	2	2	2	1	1	1	1	1	1	2	1	5	4	5	4	4	1	3	1	1	1	1	2	5	1
10	12	3	20170517135429	2	1	1	3	1	3	1	final fantasy 10	in famus second son	1	5500	3	3	1	1	4	1	1	1	1	1	1	1	1	1	1	1	1	1	1	1	3	3	1	1	1	1	1	3		5	3
12	15	3	20170517135447	2	3	1	2	1	5	1	SOLITARIO	TETRIS	2			3	1	1	3	1	1	1	1	1	1	1	1	2	1	1	1	1	5	5	1	5	1	5	1	1	1	1	2	6	2
5	38	4	20170517182448	2	1	1	2	1	4	1	JUEGO DE HACER TARTAS Y COMPRAR RESTAURANTE	FIFA 13 PLAY	2			2	2	1	1	1	1	1	1	2	1	1	1	1	1	1	1	1	1	5	3	1	1	1	1	3	1	5		7	2
14	28	4	20170517140327	2	1	1	1	1	1								1	5	4	1	1	1	2	1	1	4	3	1	1	1	1	5	5	5	1	5	1	5	1	2	1	1	2	7	1
10	3	4	20170517145726	2	3	1	1	1	2	1	bubble wich saga el de brujas	baby blocks	2			1	3	3	5	1	3	5	5	3	4	1	1	5	5	5	1	5	5	5	5	5	1	2	2	2	2	1	1	5	2
9	17	1	20170516192023	1	2	1	1	3	2	1	nba 2k 17	fall aut 4	1	6000	3	1	1	1	1	1	1	1	1	1	1	1	1	1	1	1	1	1	1	1	1	1	1	1	1	1	1	1	2	7	1
9	17	2	20170519112050	2	3	1	2	1	1	2						1	3	3	5	3	5	5	5	5	5	5	3	4	2	2	3	5	5	5	5	5	2	4	3	5	2	1	2	5	4
10	46	3	20170517162238	1	1	1	5	4	5	1	clash royale	rainbow 6	2			4	1	1	5	1	1	1	1	1	1	1	1	1	1	1	1	9	8	3	1	5	1	1	1	1	1	1	1	7	3
1	29	3	20170517181025	1	1	1	3	1	4	1	call of duty	1	2			1	1	1	5	1	5	5	1	1	5	5	5	1	5	5	1	1	5	5	3	5	1	1	1	1	1	1	2	2	1
14	28	2	20170517151130	1	1	1	2	2	1	1	AGE OF EMPIRED	GTA 5	1	500	1	3	2	1	2	1	1	3	1	1	2	3	3	2	1	2	2	2	2	1	3	3	2	3	1	1	2	5		5	1
7	49	1	20170517151207	2	1	1	1	1	2	1	clash royale	no	2			2	3	2	5	1	2	3	3	2	2	2	1	1	1	1	1	3	3	3	4	4	1	2	1	2	1	5		5	1
14	28	3	20170519120950	2	3	1	2	1	2	1	PETS RESCUE SAGA	BLOSSON	2			1	2	4	4	1	4	5	4	2	5	1	4	1	4	4	1	5	5	5	5	5	1	1	1	1	1	1	2	5	2
14	28	5	20170517151125	2	3	1	1	1	1								1	2	5	2	3	5	3	3	5	3	2	1	2	2	1	1	5	5	5	5	2	4	1	5	2	5		6	2
9	43	2	20170516211947	1	2	1	1	1	3	1	six	candy crush saga	2			1	1	1	5	1	1	1	1	1	2	1	1	1	1	1	1	2	2	3	2	3	1	1	1	1	1	1	2	7	1
14	28	4	20170517192133	2	3	1	3	1	3	1	trivial	candi crash	2			4	1	1	4	1	1	1	1	1	3	1	1	1	1	1	1	1	3	3	3	1	1	1	1	1	1	1	2	7	3
9	8	4	20170516192632	2	3	1	5	1	5	1	MARIO BROSKART VERSION ANTIGUA DE LOS HONGOS	BOLITAS CON UN OSO PANDA	2			1	5	1	5	2	2	1	5	5	5	5	5	5	1	5	5	5	5	5	5	5	5	5	1	5	5	1	2	5	1
1	21	2	20170517212224	1	2	1	5	1	1	1	fifa 17	metal guear v	1	13000	4	2	2	4	4	3	3	5	4	3	2	3	1	1	1	2	2	4	4	4	5	5	2	3	3	1	5	1	1	5	3
5	35	2	20170517152200	1	3	1	3	1	2	1	fifa 17	nba 2k 17	2			3	2	3	4	4	2	3	2	3	4	4	3	2	4	3	3	4	2	3	4	2	3	2	4	5	5	3		5	1
14	28	3	20170519121317	2	1	1	2	2	5	1	tetris	candy crush	2			3	1	1	3	1	1	2	1	1	4	3	2	4	3	2	1	1	3	4	1	1	1	2	1	1	1	3		7	1
14	28	3	20170517152209	1	1	1	5	1	5	1	call of duty	billar	1	200	1	5	1	1	5	1	1	3	5	1	2	1	1	1	1	1	1	5	5	5	5	5	1	5	1	1	1	1	2	6	1
4	7	4	20170517152941	2	3	1	4	1	5	1	assassins creed 4	final fantasy	1	11000	4	5	1	1	3	1	3	1	1	2	3	1	1	1	1	1	1	1	3	5	5	5	1	1	1	1	1	1	2	4	3
1	23	2	20170517180741	1	2	1	4	1	5	1	mario run	forza horizon 3	2			5	1	1	5	1	1	1	3	1	2	1	1	2	1	2	1	1	2	4	4	2	1	1	1	2	1	1	2	7	1
1	21	2	20170517152809	1	2	1	4	1	2	1	PES2017	GTA V	2			3	1	1	5	1	1	5	5	1	1	1	1	1	1	1	1	1	5	5	5	5	1	1	1	1	1	1	2	4	1
1	4	4	20170517153357	1	3	1	1	1	1								1	1	5	1	5	2	1	1	1	3	3	2	1	3	1	1	4	5	5	5	1	5	1	5	1	1	1	6	1
1	23	2	20170517153222	2	1	1	1	1	3	2						1	1	3	3	1	1	1	1	1	3	3	3	1	1	1	3	5	3	5	5	5	1	1	1	3	5	1	2	5	1
8	45	1	20170517153215	2	1	1	3	2	3	1	los sims	no	2			4	1	1	1	1	1	1	1	1	1	1	1	1	1	1	1	1	1	1	2	1	1	1	1	1	1	1	2	5	1
8	13	3	20170517153532	1	3	1	1	1	3	1	TOY BLAST	NS	2			1	2	2	5	1	2	3	2	1	3	2	3	1	3	2	2	2	2	3	4	3	1	2	1	2	1	1	2	4	1
8	16	1	20170517154405	1	3	1	1	1	1								2	2	5	1	2	3	3	2	2	1	2	1	1	1	1	2	2	5	5	5	1	1	1	5	1	1	1	5	3
7	5	1	20170517201153	1	1	1	5	4	2	1	GTA V	DAYZ	2			3	1	1	1	1	1	1	1	1	4	1	1	1	1	1	1	1	4	2	4	5	1	1	1	1	1	1	1	5	3
1	29	4	20170517154326	2	1	1	1	1	1								4	2	2	1	3	1	2	1	1	1	1	1	1	1	1	3	3	5	4	3	1	1	1	1	1	1	2	6	1
1	21	1	20170517154429	2	1	1	5	3	4	1	LEAGUE OF LEYENS	GTA V	2			4	1	1	1	1	1	1	1	1	1	1	1	1	1	2	1	1	1	3	1	1	1	3	1	1	1	1	2	5	1
10	12	4	20170517154639	1	3	1	2	1	3	1	fifa 15	1	1	6000	3	2	1	1	5	1	1	5	1	1	1	1	1	1	1	1	1	1	2	2	5	5	1	1	1	2	1	1	1	5	3
7	37	4	20170517183710	1	3	1	3	2	4	1	candy crush	gta v	2			3	1	1	1	1	1	1	1	1	1	1	2	2	2	3	2	1	2	2	3	3	1	1	1	2	1	1	2	7	1
10	46	2	20170517155053	2	2	1	2	1	2	2						1	1	1	5	1	1	1	2	1	2	2	1	1	1	2	1	2	3	4	1	3	1	2	1	1	1	1	1	5	3
1	11	3	20170517155334	2	3	1	1	1	2	2						1	1	1	5	1	3	2	2	1	2	2	2	1	2	2	2	3	2	4	5	4	1	3	1	2	1	5		7	1
1	11	2	20170517155149	1	2	1	1	1	1								1	1	5	2	3	2	2	1	2	1	2	1	2	1	2	2	3	4	4	2	1	2	1	2	1	1	2	7	1
1	18	4	20170517155636	1	1	1	4	1	5	1	fifa17	pokemon	1	6000	3	5	1	1	3	1	3	2	2	1	1	1	2	1	2	2	2	1	3	5	4	2	1	2	1	1	1	5		5	1
7	24	1	20170517155922	2	3	1	1	1	4	1	solitary saga	pet saga (facebook)	2			3	2	2	4	1	1	3	2	1	3	5	2	1	2	2	2	2	5	5	5	3	1	8	8	2	1	3		5	2
1	11	4	20170517155344	2	2	1	2	2	4	1	nc	nc	2			3	1	2	5	1	5	5	1	1	3	1	1	1	1	1	1	1	5	5	5	5	1	1	1	1	1	3		5	1
1	41	2	20170517155429	1	3	1	1	1	3	1	CANDY CRUSH SODA SAGA	SIMS FREDPLAY	2			3	1	1	4	1	4	5	5	3	3	2	3	2	1	1	1	2	2	3	5	3	2	3	1	4	1	3		5	1
10	12	4	20170517155724	1	1	1	4	3	4	1	fifa	clash of clans	2			4	1	1	1	1	1	1	1	1	1	1	1	1	1	1	1	1	1	4	4	2	1	2	1	1	1	5		5	1
11	6	2	20170517155924	1	2	1	1	4	2	1	CSGO	LOL OF LEGED	1	1400	1	3	1	1	2	1	1	1	2	1	2	1	1	1	1	1	1	1	2	2	1	1	1	1	1	1	1	1	2	5	3
8	2	2	20170517155836	1	1	1	1	1	1								5	1	5	5	5	5	1	1	5	1	1	1	1	1	1	5	5	5	5	1	1	1	5	5	1	1	2	4	1
11	6	4	20170517155837	1	1	1	5	1	3	1	candy crush saga	nc	2			2	3	3	5	5	3	5	5	1	3	2	4	1	3	5	3	5	5	5	5	5	3	5	3	5	1	1	2	4	1
1	21	4	20170517160037	2	2	1	1	1	1								1	1	5	1	3	5	3	2	3	3	1	1	1	1	1	5	5	5	5	5	1	5	1	5	1	1	2	4	3
4	7	1	20170517160401	1	1	1	5	1	1	1	fifa 17	nba 2k 17	1	1500	1	4	1	2	5	2	4	2	2	2	2	2	1	1	1	2	1	3	3	4	5	4	1	4	1	1	1	1	2	5	1
8	45	2	20170517160507	2	1	1	1	5	3	1	GUILD WARS	LEAGUE OF LEYENS	2			5	1	4	3	1	1	1	1	1	1	1	1	1	2	2	1	1	2	2	1	1	1	2	1	2	1	1	1	7	3
4	7	4	20170517160639	2	1	1	1	2	4	2						2	1	1	5	2	2	3	2	1	1	1	1	2	2	3	1	1	2	4	5	5	1	3	3	4	1	1	2	5	2
9	17	1	20170517160540	1	1	1	3	1	3	1	gpa	fifa	1	6500	4	2	1	3	5	1	3	5	2	2	5	2	1	1	1	2	1	1	3	5	2	5	1	3	1	1	1	5		5	1
5	38	4	20170517160830	1	1	1	5	5	2	1	Zelda	Mario Kart 8	1	5000	3	5	1	1	3	1	1	1	1	1	1	1	1	1	1	3	1	1	1	2	3	2	1	1	1	1	1	5		5	3
8	2	2	20170517202206	1	1	1	1	1	1								1	1	5	1	2	3	2	1	3	1	1	1	2	2	2	4	3	5	5	4	1	3	1	2	1	1	2	7	1
9	8	2	20170517190653	2	3	1	1	1	1								1	1	1	1	1	1	1	1	1	1	1	1	1	1	1	1	1	1	1	1	1	1	1	1	1	1	1	7	2
9	8	2	20170517160912	1	2	1	5	5	5	1	niers automata	horizont	2			5	1	1	3	1	1	1	1	1	2	1	2	1	1	1	1	2	4	4	5	5	1	2	1	1	1	1	1	5	1
14	28	2	20170517161117	2	3	1	2	3	3	1	Candy Crush	nc	2			2	2	1	5	1	1	1	1	1	1	1	1	1	1	1	1	3	5	5	5	5	1	5	5	5	1	1	2	5	2
8	45	1	20170517160952	1	2	1	2	5	4	1	counter strike	arma 3	1	2000	2	4	1	1	4	1	1	2	2	1	2	1	1	1	1	1	1	1	2	3	3	1	1	1	1	1	1	1	2	5	1
5	35	4	20170517161125	2	1	1	1	1	1								1	1	5	3	3	3	3	1	3	5	2	1	1	1	1	5	3	5	2	5	1	1	1	1	1	1	2	5	3
10	46	5	20170517161312	2	3	2	1	1	1								1	1	5	1	2	5	5	2	5	5	2	1	1	1	1	5	5	5	5	5	1	5	5	5	1	1	2	5	3
10	46	3	20170519112149	1	1	1	2	3	4	1	fifa 16	nba 2k15	2			3	1	1	5	1	1	2	3	1	3	1	3	1	2	2	1	1	5	5	5	5	1	5	1	5	1	1	2	5	1
9	43	1	20170517161327	1	1	1	4	1	4	1	POCKER	GTA	2			3	4	1	4	4	3	3	1	1	2	1	1	1	1	1	1	5	5	2	5	5	1	1	1	1	1	3		5	3
9	8	1	20170517162844	1	1	1	4	1	1	1	bayonetta	prototype	2			3	1	5	5	2	3	1	1	3	3	1	1	1	1	3	1	5	2	5	5	2	1	3	1	5	1	3		5	1
9	8	3	20170517161532	2	1	1	3	4	1	1	los sims3	1	1	7000	4	3	1	2	4	1	2	2	2	1	1	2	2	1	2	2	3	3	2	3	4	4	1	1	3	2	1	5		5	3
12	36	4	20170517161922	2	3	1	1	1	1								1	2	4	1	2	3	2	1	4	1	1	1	1	1	1	5	5	5	5	5	1	1	1	5	2	1	2	6	2
1	14	4	20170517181218	1	3	1	5	2	5	1	FIFA17	WHATCH DOGS 2	1	10000	4	5	1	1	5	1	1	1	3	1	2	1	2	1	2	2	2	2	2	2	5	2	1	3	1	2	1	1	2	5	3
1	18	2	20170517161950	2	3	2	1	1	1								1	1	5	5	5	5	1	5	5	5	1	1	1	1	1	5	5	5	5	5	1	1	1	5	1	1	2	4	4
9	43	1	20170517162124	1	3	1	1	2	1	1	FLY SIMULATOR X	DIGITAL COMBAT SIMULATIONS	1	25000	4	2	1	1	1	1	1	1	1	1	1	1	1	3	1	1	2	5	5	3	3	5	1	1	1	1	3	1	1	7	1
1	4	3	20170517162238	1	2	1	3	2	3	1	Faulot 4	-	1	4000	2	3	1	1	4	1	1	2	4	1	2	1	1	1	1	1	1	1	1	2	2	1	1	1	1	1	1	1	2	5	3
6	39	4	20170517162201	2	3	1	1	1	2	1	candi crash	nc	2			1	5	5	3	5	5	3	4	5	3	2	5	5	5	3	5	5	3	3	1	1	5	5	5	4	5	1	2	5	2
14	28	2	20170517162432	1	3	1	1	1	3	1	class royals	cats	2			3	1	1	5	1	2	2	3	1	2	2	2	1	1	1	1	2	2	2	4	3	1	1	1	1	1	1	2	5	2
5	35	1	20170517201217	2	1	1	1	1	3	1	candy crush	1	2			3	1	1	2	1	2	1	1	1	1	2	1	1	1	1	2	3	3	2	2	3	1	5	1	1	1	5		5	3
9	8	5	20170519111715	2	2	1	1	1	1								1	1	5	1	2	1	2	2	1	1	1	1	1	2	1	2	2	3	3	2	1	3	1	2	1	1	2	7	3
8	45	3	20170517162853	1	2	1	3	2	2	1	gta v	red dead redention	2			3	1	1	2	1	2	1	1	1	2	2	1	1	1	2	1	1	2	2	3	3	1	2	1	1	1	5		5	1
10	46	1	20170517162559	1	1	1	1	1	1								1	1	1	1	1	1	3	1	3	1	3	1	1	1	1	1	1	5	5	1	1	1	1	2	1	1	1	5	1
9	8	2	20170517162912	1	2	1	1	1	3	1	mister	no	2			1	1	1	3	1	1	1	1	1	1	1	1	1	1	1	1	1	8	5	1	3	1	1	1	1	1	1	2	5	1
1	41	2	20170517162647	1	2	2	1	1	1								1	1	1	1	1	1	1	1	1	1	1	1	1	1	1	1	1	2	1	2	1	1	1	1	1	3		5	2
9	8	2	20170517162936	2	2	2	1	1	2	2						1	1	1	5	1	1	2	2	1	2	1	1	1	1	1	1	5	5	5	5	5	1	1	1	1	1	3		6	3
14	28	4	20170517170045	1	1	1	1	1	2	1	SERPIENTE	NC	2			1	1	3	4	1	1	1	1	1	2	1	1	1	1	1	1	1	4	5	5	5	1	1	1	2	1	1	2	4	1
12	15	2	20170517163140	2	3	1	3	1	5	1	Frozen	-	2			4	1	1	2	1	3	2	3	2	2	1	1	1	1	2	2	1	1	2	5	2	1	2	1	1	1	3		4	2
1	29	2	20170517163835	2	1	1	2	1	5	1	class of clans	red dead redention	2			2	1	1	1	1	1	2	1	1	1	1	1	1	1	1	1	2	4	3	2	5	1	2	1	1	1	5		5	1
7	37	4	20170517163655	1	1	1	4	2	1	1	fifa 17	call of duti	1	6000	3	3	1	1	3	1	1	1	2	1	1	1	1	1	1	1	1	1	3	2	3	3	2	1	1	1	1	5		6	1
9	8	5	20170517163913	1	3	1	1	1	1								1	1	5	1	1	5	1	1	3	3	1	1	2	1	1	1	1	2	5	5	1	3	1	2	1	1	2	5	4
1	23	2	20170517163925	2	1	1	1	2	3	1	Tiles	-	2			1	1	1	5	1	1	1	1	1	4	1	1	1	1	1	1	1	1	3	4	1	1	1	1	5	1	5		5	1
1	21	1	20170517164342	2	2	1	1	1	5	1	BUBLE	CRIMINAL	2			1	1	1	5	1	1	2	2	1	5	1	1	1	1	1	1	1	1	5	5	5	1	1	1	1	1	1	2	5	1
1	18	4	20170517164122	1	2	1	5	1	3	1	assasins creed	uncharted	2			5	1	1	5	1	1	1	4	1	3	1	1	1	1	1	1	5	5	3	5	3	1	1	1	1	1	1	2	4	1
1	41	5	20170517164802	1	3	1	1	1	5	1	clas royale	class of clans	2			5	1	1	5	1	3	5	1	1	1	1	1	1	1	1	1	5	5	2	3	5	1	1	1	5	1	1	2	5	2
1	41	4	20170517164645	2	2	1	1	1	1								1	4	5	1	1	3	3	1	1	1	1	1	1	1	1	4	5	5	5	4	1	5	1	5	1	3		6	3
14	28	5	20170517164655	2	2	1	1	1	2	1	slite gio, es de una serpiente	futurama	2			1	1	1	4	1	1	1	4	1	1	1	1	1	1	1	1	1	5	5	5	5	1	5	1	1	1	3		5	1
12	36	2	20170517164840	1	3	1	1	5	1	1	Conter Strike	-	1	1000	1	5	1	1	1	1	1	1	1	1	1	1	1	5	1	3	1	5	2	2	1	2	1	1	1	1	1	1	2	7	3
3	33	4	20170517165159	1	3	1	1	1	4	1	candy crush	gobernor of poker	2			4	1	1	4	1	4	2	2	1	2	1	1	1	1	1	1	2	4	4	4	4	1	2	1	1	1	1	1	5	1
12	36	1	20170517165041	2	1	1	2	1	4	1	sin citi	el juego de la oca	2			1	1	1	4	1	1	2	2	1	2	1	1	1	2	2	1	2	3	3	2	1	1	2	1	1	1	5		5	1
1	21	2	20170517165336	1	2	1	3	1	3	1	Tom Clancy!s Ghost Recon	Uncharted 4	1	14000	4	2	1	1	3	1	1	3	2	1	3	1	1	1	1	1	1	1	4	5	3	2	1	1	1	2	1	1	2	7	3
7	34	1	20170517165242	1	1	1	1	4	3	1	legue os legends	kindom heart	1	3000	2	5	1	1	5	1	2	1	1	2	2	3	1	1	1	2	1	2	3	4	4	3	1	2	2	1	2	5		5	3
1	41	2	20170517193751	1	3	1	2	4	3	1	THE WITCHER 3	CLASH OF CLANS	1	300	1	4	1	1	2	1	1	1	1	1	1	1	1	1	1	1	1	1	1	2	1	2	1	2	1	1	1	1	2	7	1
1	11	4	20170517165335	2	1	2	3	1	5	1	LITTLE PLANET	UNCHARTER	1	5000	3	2	1	1	5	1	2	1	1	3	1	4	1	1	1	1	1	1	1	5	5	4	1	1	1	1	1	1	2	5	2
10	12	2	20170517165828	2	1	1	3	2	4	1	mario run	mario bross	2			3	1	2	4	2	1	2	2	1	1	2	2	1	1	2	1	3	3	3	5	4	1	2	2	1	1	1	2	5	1
4	7	4	20170517165956	2	2	2	1	1	2	2						1	1	1	3	1	1	2	3	1	2	1	1	1	1	1	2	1	5	1	5	3	1	1	1	1	1	1	2	5	1
1	14	1	20170517165742	2	1	2	1	1	1								5	5	5	5	5	5	5	5	5	5	5	2	5	5	5	5	5	5	5	5	5	5	5	5	5	3		3	2
4	7	4	20170517165727	2	1	1	3	5	5	1	los sims 4	over watch	1	4000	2	3	1	1	5	1	2	2	3	1	2	1	1	1	1	2	1	2	2	1	3	3	1	1	1	2	1	1	2	5	1
14	28	4	20170517170055	1	3	1	2	1	1	1	tropico	nc	2			1	1	3	3	1	1	1	1	1	1	1	1	1	1	1	1	1	1	1	3	1	1	4	1	1	1	1	2	7	3
8	45	3	20170517170236	1	3	1	3	1	1	1	Calll Dupdi	Pro	2			3	5	3	5	1	5	5	5	3	5	3	3	3	3	5	5	5	5	5	5	5	3	3	3	3	3	1	2	5	2
1	23	2	20170517170605	1	2	1	1	5	1	1	heroes of storm	tom ryder	2			2	1	1	1	1	1	1	1	1	1	1	1	1	1	1	1	1	1	1	1	1	1	1	1	1	1	1	2	6	3
9	8	4	20170517170918	1	3	1	1	1	5	1	METAL SOLDIERS	CANDY CRUSH	1	80	1	2	1	2	5	1	1	2	2	2	3	1	1	1	1	1	1	5	5	5	2	5	1	1	1	1	1	1	2	5	2
10	46	2	20170517170525	1	1	1	2	1	3	1	Tetris	FIFA 14	2			1	1	4	5	1	1	1	1	1	1	1	1	1	1	1	1	5	5	5	5	5	1	1	1	1	1	5		5	1
9	8	1	20170517170402	2	3	1	1	1	1								1	1	5	1	1	1	1	1	1	1	1	1	1	1	1	1	4	5	5	5	1	1	1	1	1	1	2	4	2
12	36	2	20170517170643	2	3	2	1	2	3	1	sudoku	sopa de letra	2			1	3	3	5	2	3	4	3	3	3	2	3	4	2	3	3	3	5	5	5	5	2	3	2	3	3	3		6	1
1	29	5	20170517170730	1	3	1	1	2	4	1	Los Simpson	Clash of Clans	2			2	1	1	8	1	1	1	1	3	1	1	1	1	1	2	1	1	1	2	3	1	1	3	1	2	1	1	2	5	1
7	37	4	20170517172722	1	1	1	3	1	4	1	gta5	clahs of clans	1	500	1	3	1	1	3	1	2	3	2	1	4	2	4	1	3	3	2	1	2	2	1	3	1	1	2	1	1	5		4	1
14	28	2	20170517190629	2	2	1	1	1	2	1	Solitario	-	2			1	1	1	2	1	1	1	1	1	1	1	1	1	1	1	1	1	1	1	1	1	1	1	1	1	1	1	1	7	1
9	8	5	20170517171051	1	1	1	3	1	2	1	Destiny	Clashof Clans	1	100	1	1	1	1	5	1	3	1	3	2	1	1	1	2	1	5	1	1	5	5	2	2	1	2	3	1	1	1	2	5	1
8	45	1	20170517171141	1	3	1	1	1	3	1	clash royale	aplabrados	2			3	1	2	4	2	4	2	2	1	2	3	2	2	1	1	2	2	3	4	5	3	1	1	1	4	1	1	2	4	1
10	3	4	20170517171220	2	3	1	1	2	1	2						1	1	1	3	1	1	2	2	1	3	5	1	1	1	1	1	1	2	3	1	3	1	1	1	2	1	3		7	3
1	41	4	20170517171355	2	1	1	1	1	1								1	1	3	1	1	3	1	1	2	2	1	1	1	1	1	1	1	3	2	1	1	2	1	1	1	5		5	1
8	45	3	20170517171756	1	1	1	3	1	1	1	fifa	Assassin,s Creed	2			5	1	1	4	1	2	1	1	2	1	3	1	1	1	1	1	1	2	3	3	4	1	2	1	1	1	5		4	1
9	8	3	20170516180020	2	2	1	1	2	2	1	candy crush	no	2			2	1	1	1	1	5	5	5	1	5	5	1	1	1	1	1	5	5	5	5	5	1	5	5	5	1	1	2	4	1
9	8	2	20170517173124	1	2	1	3	2	1	1	outllas	uncharted	1	7000	4	3	1	1	5	1	1	3	1	1	1	1	1	1	1	1	1	1	5	5	5	3	1	1	1	1	1	1	2	5	1
9	8	4	20170517171735	2	1	1	1	1	1								1	1	5	1	3	2	2	1	2	3	1	1	1	2	2	1	2	5	3	3	1	1	1	1	1	5		5	3
14	28	4	20170517172151	1	2	1	5	5	5	1	Super Mario 3D Land	Terraria	1	2700	2	5	1	1	5	1	1	2	1	2	1	2	1	1	1	1	1	2	1	2	3	2	2	2	1	2	1	3		5	1
9	8	4	20170517172218	1	3	1	2	2	4	2						1	1	1	5	1	1	3	2	1	1	3	5	1	1	1	1	2	2	3	3	1	1	1	1	1	3	1	2	5	2
6	39	1	20170517172150	1	2	1	1	1	1								1	1	5	1	1	3	1	1	3	1	3	1	3	3	1	1	1	1	3	3	1	1	1	1	1	1	2	5	3
1	41	5	20170517172503	1	3	1	5	3	2	1	uncharter 4	call of duty war frame	2			5	2	2	5	1	1	2	2	1	2	1	1	1	1	2	1	5	5	3	5	5	1	2	1	1	1	1	2	5	3
14	28	5	20170517172625	2	2	1	1	1	2	2						1	2	1	1	1	3	3	2	1	2	3	1	1	1	1	1	5	5	5	5	2	1	5	1	1	1	1	2	5	1
1	11	3	20170517172209	1	1	1	1	1	1								1	1	1	1	1	1	1	1	1	2	1	1	1	1	1	1	1	1	1	1	1	1	1	1	1	1	1	5	1
14	28	5	20170517172511	1	1	1	3	1	1	1	Assasins	Fifa	1	7000	4	2	1	1	1	1	2	1	1	1	1	1	1	1	1	1	1	2	1	2	1	2	1	1	1	1	1	1	2	5	1
9	8	5	20170517172941	2	3	1	1	1	1								1	1	1	1	1	3	2	1	1	1	1	1	1	3	1	2	2	4	4	3	1	1	1	1	1	5		5	6
1	18	4	20170517173225	1	3	1	1	1	3	1	Candy Crush Soda	Triviados	2			2	1	1	4	1	1	1	3	1	1	1	2	1	2	2	2	1	2	3	3	2	1	2	1	1	1	1	2	7	2
14	28	4	20170517173903	1	1	1	3	1	3	1	gta v	assanssins creed syndicate	1	12000	4	3	2	2	1	1	2	1	3	1	3	4	3	4	2	1	2	5	5	5	4	4	4	4	3	5	1	1	1	5	1
12	15	4	20170517173744	1	2	1	4	4	3	1	Zelda	Call of duty	2			4	1	1	2	1	1	1	2	1	1	1	1	1	1	1	1	4	4	3	3	2	1	1	1	1	1	1	2	5	1
3	33	4	20170517173501	1	1	1	2	1	2	1	fifa 17	no	2			1	2	2	4	1	1	2	2	1	2	2	1	3	2	2	1	5	4	3	5	4	2	2	1	2	1	5		6	1
11	10	2	20170517173628	1	1	1	2	2	3	3						1	1	1	5	1	1	1	1	1	1	1	1	1	1	1	1	1	1	5	5	3	1	1	1	1	1	5		6	1
10	3	3	20170517201409	1	2	1	1	3	3	1	deat by dayligth	hearthstome	1	5000	3	2	1	1	3	1	1	1	1	1	2	1	1	1	1	1	1	1	1	2	2	1	1	1	1	1	1	1	2	4	1
9	17	2	20170517173728	2	2	1	1	1	4	1	bingo	nc	2			1	3	1	4	1	3	5	3	1	2	1	1	2	2	2	1	1	5	5	4	3	1	2	1	3	1	3		5	2
14	28	4	20170517174607	1	2	1	2	2	2	1	CALL OF DUTY	MEDAL OF HONOR2015	2			3	2	5	5	4	4	3	3	2	3	2	1	2	2	2	2	3	3	5	5	4	3	3	1	4	3	1	1	4	1
14	28	1	20170517174322	1	1	1	2	2	3	2						2	1	1	2	1	1	1	2	2	2	2	1	1	1	1	1	2	1	2	5	2	1	2	1	1	1	1	1	5	1
1	41	4	20170517175135	1	3	1	5	1	1	1	Ark survival evolvd	fifa 17	2			3	1	1	1	1	1	1	1	1	3	1	1	1	1	1	1	1	3	5	5	5	1	1	1	1	1	1	1	7	1
12	36	4	20170517174544	2	3	2	1	1	1								2	2	3	1	1	2	2	1	2	1	1	1	1	2	1	3	1	5	4	4	2	3	1	2	1	1	2	6	3
1	41	2	20170517174732	1	2	2	1	1	1								1	5	5	1	1	3	4	4	2	1	1	1	1	2	1	5	5	5	5	5	1	1	1	3	2	1	2	4	1
14	28	5	20170517175021	1	3	1	2	1	4	1	candy	poker star	1	1000	1	3	1	1	5	1	5	1	5	1	1	4	1	1	1	1	1	5	5	1	5	5	1	1	1	1	1	1	2	4	4
10	3	4	20170519130618	2	3	1	3	1	5	1	cundy crush	burbujas	2			2	1	2	4	1	3	3	3	1	3	1	2	1	2	3	1	1	3	3	5	4	1	4	1	3	1	1	2	6	1
14	28	5	20170517175151	2	3	1	1	1	1								1	1	3	1	1	1	1	1	1	1	1	1	1	1	1	1	1	5	1	1	1	1	1	5	1	1	1	7	2
2	50	5	20170517174955	1	3	1	2	1	5	2						1	1	1	4	1	1	2	1	1	1	1	1	1	1	1	1	1	4	2	5	2	1	1	1	1	1	1	2	4	3
9	8	2	20170517175323	2	1	1	1	1	3	1	super mario	1	2			1	1	2	5	1	4	4	2	1	4	1	2	1	1	1	1	2	4	4	5	4	1	5	1	2	1	3		5	3
7	47	1	20170517175620	1	1	1	1	1	2	1	Sopa de letras	nc	2			1	1	3	2	1	1	2	4	2	5	3	1	1	3	2	1	5	5	5	5	5	1	5	3	5	1	1	2	7	1
9	8	2	20170517175750	1	1	1	1	3	1	1	PLAYER GRAUNDS 2017	NS	2			3	1	1	4	1	1	1	2	2	3	1	2	1	1	1	1	1	1	3	3	4	1	1	1	1	1	3		5	1
1	41	2	20170517175831	2	3	1	2	1	2	2						1	1	3	4	1	1	2	3	3	2	1	1	2	1	2	2	5	3	5	3	5	1	2	2	2	1	1	2	7	1
12	32	1	20170517175810	1	3	2	1	1	1								1	1	5	5	5	5	1	1	2	1	1	1	2	3	1	2	2	3	4	2	1	2	1	1	1	1	2	5	4
8	45	2	20170517180043	2	3	1	1	1	4	1	tetris	criminal case	2			2	1	1	3	1	1	1	1	1	3	1	1	1	1	1	1	1	4	5	5	5	1	5	1	5	1	1	2	4	3
10	46	5	20170519180055	1	3	1	1	1	2	1	CANDY CRUSH SAGA	HEARTSTONE	2			1	1	1	4	1	2	1	1	1	1	1	1	2	1	1	1	1	1	2	3	1	1	1	1	1	1	1	2	7	1
14	28	4	20170517180034	2	1	1	3	1	1	1	mario bros	no	1	3500	2	1	1	2	5	1	3	1	3	1	4	3	2	1	4	1	1	1	5	5	5	5	1	2	1	1	1	1	2	7	1
1	41	1	20170517180102	2	1	1	2	1	4	1	candy crush	1	2			3	1	1	5	1	4	4	2	2	3	2	2	1	1	1	1	1	5	5	5	4	1	2	1	2	1	1	1	5	1
1	23	1	20170517180406	1	3	1	1	1	1								1	1	5	1	1	3	2	2	3	1	2	1	1	2	3	2	3	5	5	5	1	1	1	1	1	1	2	5	2
14	28	4	20170517180059	2	3	1	1	1	1								1	1	5	1	1	1	1	1	1	1	1	1	1	1	1	1	3	1	3	1	1	5	1	1	1	1	2	5	2
10	46	3	20170517180239	1	2	1	1	1	1								1	1	1	1	1	5	1	1	5	5	1	1	1	1	1	5	5	5	5	5	1	1	1	1	1	1	1	5	3
14	28	5	20170517180620	1	1	1	1	1	1								1	1	5	1	2	2	2	2	2	2	2	3	2	1	1	1	1	3	4	2	2	3	2	4	1	5		5	1
9	8	4	20170517181823	2	3	1	1	1	1								1	5	5	1	5	5	3	1	5	3	5	1	3	1	1	3	1	5	5	5	1	5	1	1	1	1	2	4	3
10	12	2	20170517182122	1	3	1	3	1	5	1	GTA V	FIFA17	1	5000	3	3	2	3	5	3	5	3	3	2	1	2	2	1	2	1	2	5	3	3	5	5	3	5	3	3	2	1	2	4	1
1	14	4	20170517182620	2	1	1	1	1	1								1	1	4	1	2	1	2	1	2	1	1	1	1	1	1	1	2	4	5	3	1	2	2	3	1	5		6	1
1	4	4	20170517182820	2	1	1	1	1	1								1	1	2	1	2	3	3	2	3	1	2	1	1	2	1	1	1	3	3	3	2	2	1	2	1	5		5	1
9	8	2	20170517191424	1	2	1	3	2	1	1	dead rising 4	nc	2			4	5	1	5	1	1	3	1	1	1	1	1	1	1	3	1	5	5	5	5	5	1	1	1	1	1	1	1	5	3
10	46	3	20170517183132	1	3	1	1	2	1	2						1	1	2	5	1	1	1	1	1	1	2	1	1	1	1	1	1	1	2	3	4	1	1	1	2	1	1	2	7	2
8	45	1	20170517183037	1	2	1	1	4	5	1	candy crush	preguntados	2			2	1	1	5	2	2	1	2	1	2	1	1	1	2	2	2	1	3	3	1	2	1	3	1	2	1	1	2	5	3
14	28	5	20170517183122	1	3	1	3	1	2	1	NC	NC	2			1	1	1	1	1	3	3	2	1	1	1	1	1	1	1	1	2	2	2	2	3	1	2	1	1	5	1	2	7	2
8	13	1	20170517183236	2	1	1	1	2	3	1	CANDY CRUSH SAGA	NS	2			2	3	2	4	1	1	4	3	1	3	2	3	1	1	2	1	1	3	4	2	3	1	2	1	2	1	5		7	1
15	30	4	20170517183539	2	3	1	1	1	1								1	1	5	1	1	2	1	1	1	1	1	1	1	1	1	1	2	2	2	3	1	1	1	1	1	1	2	6	2
7	5	1	20170517183656	1	1	1	1	1	1								1	1	1	1	1	1	1	1	1	1	1	1	1	1	1	1	1	1	2	2	1	1	1	1	1	1	2	7	1
7	47	4	20170517183941	2	1	1	2	3	3	1	banishd	class royale	2			2	1	1	3	1	1	2	2	1	2	2	1	3	1	2	1	3	3	2	3	4	1	2	1	1	1	1	2	5	3
10	3	2	20170517184043	2	1	1	4	2	4	1	TOY PALACE	TOM	2			1	1	1	3	1	2	2	1	1	2	2	1	1	1	1	1	3	4	4	5	4	1	1	1	3	1	1	1	4	3
10	46	2	20170517184454	2	1	2	1	1	1								1	1	5	2	3	3	2	2	2	2	1	1	1	1	1	2	3	3	5	4	2	3	2	5	1	1	2	6	1
1	41	2	20170517184613	1	3	1	2	1	4	1	road to turvival	strar wars heros	1	12000	4	3	1	1	3	1	1	1	2	1	3	1	2	4	1	2	3	3	4	5	5	3	1	3	1	3	2	1	2	5	2
15	30	4	20170517201611	1	1	1	4	3	5	1	CLASH ROYALE	CLASH OF CLAN	1	2000	2	5	1	5	5	2	4	2	2	2	2	1	1	1	1	4	4	3	4	3	5	4	1	3	1	1	1	1	2	5	1
9	8	4	20170517204127	2	3	1	3	5	5	1	farmville	candi crush	2			5	1	1	3	1	1	3	1	1	1	1	1	1	1	1	1	5	3	1	3	3	1	1	1	1	1	1	1	5	2
8	45	1	20170517184709	1	1	1	1	1	4	1	telegram	no	2			3	1	1	1	1	1	1	1	1	1	1	1	1	1	1	1	1	1	1	1	1	1	1	1	1	1	5		7	1
17	48	2	20170519121227	2	3	1	1	1	1								1	1	1	1	1	3	1	1	2	1	1	1	1	1	1	1	1	1	2	1	1	1	1	1	1	1	2	7	1
10	46	3	20170517185441	2	3	1	4	1	3	1	lara crof, de la xbox	lego dimension	2			4	1	1	5	1	1	1	1	1	2	2	1	1	1	2	1	1	3	4	2	2	1	1	1	1	1	3		5	3
5	35	4	20170517185437	2	1	1	3	2	3	2						4	1	1	5	1	3	2	2	2	2	2	1	1	1	1	1	1	1	2	5	2	1	5	1	2	1	5		5	1
10	3	3	20170517185602	1	2	1	3	1	1	1	dragon age inquision	ncl	2			3	1	1	5	1	1	1	2	1	1	1	1	3	1	1	1	5	5	2	5	5	1	1	1	1	1	1	2	7	3
9	8	3	20170517185738	2	3	1	1	1	4	1	Clash Royale	Love you to bits	1	300	1	5	1	1	1	1	1	1	1	1	3	1	1	1	1	3	1	1	1	3	1	1	1	1	1	1	1	1	2	7	2
8	45	1	20170517185807	2	2	1	1	1	2	1	candy crush	no	2			2	1	1	2	1	2	2	1	1	1	4	1	1	1	1	1	1	2	3	5	5	1	3	1	1	1	1	2	7	1
7	24	2	20170517190351	1	3	1	5	5	1	1	gta	estelaris	1	3000	2	4	1	1	1	1	1	1	1	1	1	1	1	1	1	1	1	5	5	1	1	1	1	1	1	1	1	1	1	6	3
8	13	2	20170517190542	1	3	1	4	1	1	1	DIABLO 3	JS STAR VICTORY	1	5000	3	3	1	1	1	1	1	2	2	1	3	1	1	1	1	2	2	4	1	3	1	3	1	1	1	2	3	1	2	7	2
9	43	4	20170517190847	1	3	1	1	1	1								1	1	4	1	1	2	2	1	1	1	1	1	1	1	1	1	2	4	2	2	1	1	1	2	1	1	2	5	3
10	3	3	20170517190710	2	1	1	1	1	4	1	CANDY CRASH SODA SAGA	TOWNSHIP	2			4	4	4	5	2	2	4	2	2	4	2	2	2	2	2	2	4	4	5	4	4	2	2	2	2	2	3		5	1
8	13	1	20170519121539	2	2	1	1	1	2	1	candy crush	apalabrados	2			1	3	1	3	1	1	1	1	1	1	1	1	1	1	1	1	1	1	1	2	2	2	2	1	1	1	1	2	5	1
10	12	4	20170517191454	1	2	1	1	3	1	1	battlefield 1	no	1	3000	2	3	1	1	3	1	1	1	1	1	2	3	1	3	1	1	1	4	3	4	5	3	1	3	3	1	1	1	2	5	1
5	35	4	20170517191716	2	3	1	2	2	4	1	Super Mario Run	Candy Crush	1	1000	1	3	1	1	5	1	1	1	1	1	1	1	1	1	1	1	1	1	1	1	5	2	1	3	1	1	1	3		7	3
10	12	2	20170517191923	2	2	1	1	3	4	1	CLASH ROYALE	BATERFIELD 4	2			3	1	1	5	1	2	3	3	2	2	1	1	1	1	1	1	1	3	5	5	2	1	2	1	1	1	1	2	7	1
17	1	1	20170517191908	2	1	1	1	1	4	1	HAY DAY	NS	2			3	1	2	4	1	1	2	4	1	1	1	1	3	1	1	1	5	5	2	1	5	1	4	1	4	4	5		5	1
1	29	5	20170517203202	1	2	1	3	5	2	1	ROGUE LEGACI	VIOSOC INFINITE PLAY 3	2			4	1	1	5	1	2	2	2	1	2	1	1	1	1	1	1	1	2	3	5	1	1	2	1	1	1	5		5	1
9	8	5	20170517191902	2	1	1	1	1	3	1	candy crush	piano tiles	2			2	1	2	5	1	3	2	2	1	2	2	1	1	1	2	3	2	3	4	5	5	2	4	2	2	1	1	2	7	1
8	13	2	20170517192740	2	2	1	4	1	5	1	candy crash	n	2			5	1	1	5	1	1	3	3	3	3	5	1	1	1	1	1	5	5	5	3	5	1	1	1	1	1	1	2	4	3
1	41	5	20170517204106	1	3	1	4	1	4	1	pokemon go	neft mini de la nintendo	2			3	1	3	5	3	3	3	2	2	2	3	1	1	2	2	1	1	5	3	5	2	3	2	1	2	2	1	2	5	1
14	28	5	20170517192922	1	3	1	3	3	1	1	batman arcan night	dark soul 3	1	4000	2	2	1	2	3	1	1	2	1	1	2	3	1	1	1	1	1	1	2	2	4	4	1	1	1	2	1	1	2	4	2
9	8	2	20170523111037	2	1	1	5	5	5	1	MARIO 3D WORLD	SONIC EXE	2			5	1	1	5	1	1	3	1	1	3	4	2	1	4	4	1	1	3	4	5	3	1	1	1	1	1	1	2	5	1
14	28	5	20170517193307	1	1	1	3	1	4	1	GTA	OCEAN HORN	2			3	1	1	3	1	1	2	1	1	3	1	2	1	1	2	3	1	4	4	5	1	1	1	1	1	1	1	2	5	1
1	29	3	20170517193340	2	2	1	3	1	3	1	hay day	gran turismo 2016	2			4	1	1	5	1	3	3	2	1	2	1	2	1	2	1	2	1	2	3	3	2	1	1	1	1	1	5		7	1
9	43	4	20170517193842	1	2	1	3	1	1	1	fifa 17	call of duty	1	3000	2	3	1	1	2	1	1	3	2	2	2	2	2	1	1	1	1	1	1	2	4	2	1	1	1	1	1	1	2	5	2
7	47	4	20170517193826	1	3	1	4	1	1	1	celda de la nintendo	nba 2k 17	2			5	1	1	1	1	1	1	1	1	1	1	1	1	1	1	1	2	2	3	1	3	1	1	1	1	1	1	2	7	3
8	16	3	20170517194005	1	3	1	1	1	1								1	5	3	1	1	3	1	1	2	2	1	1	1	1	1	4	4	3	2	3	2	1	2	3	2	1	2	7	2
10	12	4	20170517194313	2	1	1	2	1	1	1	minecraft	los sims 4	1	6000	3	1	1	1	5	2	1	3	3	2	2	2	1	1	1	1	1	1	3	3	4	3	2	2	2	4	1	1	1	5	1
8	13	1	20170517194222	1	2	1	4	2	4	1	FIFA 17	LA GRANJA MARINA	1	6000	3	4	1	1	5	2	4	5	2	1	4	4	2	1	2	3	2	2	4	5	5	2	1	1	1	1	1	1	2	4	2
14	28	5	20170517194613	2	3	1	1	2	2	2						1	1	1	4	1	3	3	2	2	2	2	3	3	3	2	2	5	5	4	4	5	1	3	1	2	2	1	2	7	3
9	8	3	20170517194744	2	3	1	2	2	1	2						1	1	2	5	1	2	2	2	1	2	1	1	1	1	2	1	1	1	2	5	3	1	2	1	2	1	1	2	5	3
1	18	2	20170517194916	2	3	1	1	1	1								1	1	5	1	1	2	2	1	1	4	1	5	1	1	1	3	4	4	5	5	1	4	4	4	4	3		5	2
14	28	3	20170517194903	1	3	1	1	1	2	1	sim citi	nc	2			2	1	2	5	2	3	2	3	1	3	2	1	1	1	1	1	3	3	5	5	3	1	2	2	2	1	1	2	5	3
10	12	4	20170517195218	1	3	1	1	1	2	1	FINAL FANTASSY 6	NC	2			1	1	1	5	1	1	1	1	1	2	1	1	3	1	1	1	2	3	2	5	3	2	2	1	1	1	3		5	2
14	28	5	20170517195428	1	1	1	3	2	5	2						5	1	1	3	1	1	3	2	1	2	2	1	1	1	1	1	1	1	1	3	2	1	1	1	1	1	5		5	1
10	46	2	20170517195714	1	1	1	5	2	5	1	Nintendo Ds	Pokemon Oro	2			4	1	1	4	1	3	1	2	2	3	2	4	5	4	1	1	4	5	4	5	5	1	2	1	3	3	2		5	3
1	11	3	20170517195736	2	1	1	1	1	2	1	94 %	no	2			2	1	2	4	2	3	3	2	2	3	2	2	1	2	2	1	2	3	5	3	4	1	4	2	4	1	5		5	1
9	8	2	20170517200137	1	2	1	5	4	1	1	Kingdom hearts dream drop distance	Hiper dimension neptunia	2			5	1	1	3	1	1	1	2	2	3	2	1	1	1	1	1	4	2	1	2	1	1	1	1	1	1	1	2	5	1
9	8	2	20170517200038	1	2	1	5	5	2	1	HORIZON	RESEINT EVIL	1	3500	2	5	1	1	5	1	1	2	1	1	3	3	2	3	1	2	2	2	2	1	3	3	1	5	1	3	1	3		7	3
6	39	4	20170517200427	2	1	1	2	4	1	1	los sims 4	cANDY CRUSH	2			2	1	1	3	1	1	2	2	1	2	1	1	1	1	1	1	1	1	3	4	3	1	1	1	3	1	5		5	1
1	29	5	20170517200413	1	2	1	3	2	5	1	FIFA 17	DRAGON BALL XENOVERSE	2			1	1	1	5	1	1	1	1	1	1	1	1	1	1	1	1	1	1	1	3	1	1	1	1	1	1	1	2	5	2
10	46	5	20170517200329	2	3	1	1	1	3	1	candy crush	1	2			1	1	1	5	1	1	2	1	1	2	1	1	1	1	1	1	1	3	3	5	5	1	3	1	1	1	1	2	7	2
8	13	1	20170517200526	1	1	1	3	1	1	1	fifa 17	no!	2			4	2	3	5	1	3	4	1	1	5	3	3	1	3	2	1	5	5	2	5	3	1	4	3	2	1	1	2	4	1
14	28	4	20170517200518	2	2	1	1	1	1								1	1	1	1	3	2	2	1	2	1	1	1	1	1	1	1	3	3	5	5	1	1	1	1	1	1	2	4	1
1	29	3	20170517201621	1	3	1	2	4	3	1	assassins creed 3	fallout	1	2000	2	3	2	1	3	1	1	1	2	1	1	1	1	1	1	1	1	5	5	5	3	4	5	1	1	1	1	1	2	6	1
14	28	2	20170517202313	1	1	1	5	5	1	1	fifa 17	league of leyend	1	6000	3	5	3	1	5	2	3	3	2	1	2	3	1	3	1	3	1	5	5	3	5	3	1	1	1	1	3	3		5	3
10	46	2	20170517202329	2	3	1	1	1	2	1	preguntados	adivina la cancion	2			1	1	1	5	1	1	1	1	1	1	1	1	1	1	1	1	1	1	5	3	1	1	1	1	1	1	1	2	7	2
15	30	4	20170517202502	1	3	1	2	1	4	1	CANDY CRUSH	NC	2			5	2	2	5	1	3	5	4	1	3	1	3	3	3	3	1	2	5	5	5	5	1	1	1	1	1	5		5	3
12	15	4	20170517203134	2	3	1	1	1	3	1	games for the brain	tetris	2			1	1	1	3	1	1	3	1	1	3	3	1	1	1	1	1	1	1	4	5	5	1	1	1	1	1	1	2	4	2
14	28	4	20170517203219	2	2	1	3	1	3	1	party fiesta	candy crush	2			3	1	1	5	1	1	1	1	1	1	1	1	1	1	1	1	4	4	5	3	5	1	1	1	1	1	1	2	5	1
14	28	3	20170517203424	1	3	2	1	1	1								4	1	1	1	1	4	5	5	5	5	5	1	1	3	1	5	5	5	5	5	1	1	1	1	1	1	1	5	2
14	28	4	20170517204042	2	3	2	1	1	2	2						1	1	1	5	1	1	1	1	1	1	1	1	1	1	1	1	1	1	5	5	1	1	1	1	1	1	1	2	5	4
10	46	5	20170517204304	2	1	1	2	2	3	1	los sims 4	1	2			2	1	1	5	1	1	1	2	2	2	1	1	1	1	1	1	1	2	2	4	3	1	3	1	1	1	5		7	1
3	33	4	20170517204134	1	1	2	2	1	3	1	CANDY CRUSH	POKEMON GO	2			2	1	1	5	1	1	1	1	1	2	1	1	1	1	1	1	2	2	2	3	3	1	2	1	1	1	5		5	1
1	18	2	20170519113900	2	3	1	1	1	2	1	NC	NC	2			1	5	5	5	2	1	5	5	1	5	5	2	1	1	1	1	5	5	5	5	5	1	5	5	5	5	6		5	2
1	23	2	20170517204652	1	2	1	1	1	1								1	1	1	1	1	1	1	1	1	1	1	1	1	3	1	1	1	1	1	1	1	1	1	1	1	1	1	7	1
9	17	2	20170517205331	1	3	1	3	4	1	1	FIFA 17	FOOTBALL MANAGER 2017	2			2	5	5	5	2	5	5	5	1	2	2	1	2	5	2	5	5	5	5	5	5	1	5	2	5	2	1	2	5	2
9	43	2	20170517205228	1	1	1	1	5	4	1	Player unknow battle ground	league of legends	1	13000	4	5	1	1	3	1	1	1	1	1	1	1	2	1	2	1	1	2	1	1	1	5	1	1	1	1	1	5		4	1
14	28	5	20170517204902	2	2	1	5	1	5	1	FIFA16	CALL OF DUTY	2			5	1	1	1	1	1	1	1	1	1	1	1	1	1	1	1	1	1	1	1	1	1	1	1	1	1	1	2	5	1
17	20	1	20170517205323	1	2	1	2	1	2	1	fifa 15	no	1	3700	2	2	1	5	5	1	1	1	1	1	1	2	1	1	1	2	1	3	5	5	5	5	2	2	2	2	5	1	2	5	1
10	3	4	20170517205152	1	1	1	2	1	2	1	fifa 17	nc	2			1	1	1	3	1	1	2	2	1	2	1	1	1	1	1	1	3	3	2	3	2	1	1	1	2	1	1	2	5	1
7	5	1	20170517205253	1	1	1	1	1	1								1	1	4	1	3	2	1	1	2	2	1	1	1	1	1	2	3	3	5	3	4	3	1	2	1	5		5	1
14	28	5	20170517210115	1	1	1	4	1	3	1	rainbow sits	baterfield 4	1	2000	2	4	1	5	5	1	3	1	1	1	2	1	1	1	1	1	2	5	4	3	5	5	1	1	1	1	1	1	1	5	1
12	27	1	20170517210256	2	3	1	1	1	2	1	NC	NC	2			1	1	1	5	1	4	1	2	1	3	1	1	1	1	2	3	4	5	5	5	5	1	3	1	3	1	1	2	7	3
9	43	4	20170517210318	1	1	1	3	3	3	1	LEAGUE OF LEYENS	CLASH ROYAL	1	2000	2	3	1	1	3	1	1	2	2	1	2	2	2	1	1	1	1	2	2	3	3	3	1	1	1	1	2	1	2	5	1
9	8	2	20170517210854	2	2	1	1	1	1								4	5	5	3	3	5	5	3	5	4	5	3	4	5	4	4	5	5	5	5	3	5	3	5	5	1	2	5	3
12	36	4	20170517211047	1	1	1	5	5	5	1	the leyend of celdan	king heart	1	2000	2	4	1	2	3	1	1	2	2	2	2	2	2	1	2	2	1	1	2	3	3	2	1	2	2	3	1	1	2	5	1
9	8	4	20170517211128	2	1	1	1	1	1								1	1	1	1	1	3	5	3	3	3	1	1	1	1	1	1	1	3	5	2	1	1	1	5	1	3		5	1
1	4	2	20170517211511	2	3	1	1	1	1								2	2	5	2	2	3	2	2	3	2	2	1	2	2	1	2	5	5	5	5	1	5	1	5	1	1	1	4	2
7	37	1	20170517211455	2	2	1	1	2	2	1	CANDY CRUSH SODA SAGA	NS	2			1	3	1	5	1	3	3	2	3	3	3	1	3	3	3	1	1	3	3	5	1	1	3	3	3	1	1	2	5	3
2	50	1	20170517211921	2	3	1	2	1	2	1	bouble saga wich	no	2			1	1	1	5	1	1	2	3	2	3	1	1	1	2	3	1	2	5	5	4	4	2	2	1	1	3	1	2	6	2
14	28	5	20170517211902	2	3	1	1	1	5	1	candy crush	no	2			3	3	3	5	1	1	1	1	1	1	1	3	1	3	3	1	1	1	5	5	5	1	1	5	5	1	1	2	6	3
1	41	5	20170519121843	2	3	1	1	1	1								1	1	5	1	3	5	3	3	5	2	1	1	2	2	5	2	5	5	5	5	1	5	2	5	1	5		5	1
9	25	2	20170517212234	1	2	1	1	1	2	1	MOTOS	NC	2			1	1	1	5	1	2	3	2	1	3	1	2	1	1	1	1	2	5	5	4	5	1	2	1	1	1	1	2	5	1
14	28	5	20170517212428	2	1	1	2	1	2	2						2	1	1	4	1	2	1	1	1	1	2	1	1	1	2	2	1	3	5	4	4	1	1	1	2	1	1	2	7	1
10	12	4	20170517212943	2	2	1	1	1	1								1	1	5	1	1	1	3	1	1	1	2	1	1	2	1	1	5	3	5	3	1	2	1	1	1	5		5	1
9	8	5	20170519173743	1	3	1	2	2	5	1	DREAM LEAGUE SOCKER	SUPER MARIO 3 NINTENDO CLASIC	2			4	1	2	1	1	2	4	2	1	3	1	1	2	1	1	1	1	1	4	3	5	1	1	1	1	1	1	2	7	3
1	11	2	20170519111932	2	2	1	3	2	4	1	ISLA PARADAISE	NC	2			3	1	2	3	1	3	2	2	1	2	1	2	1	1	1	1	1	2	3	3	2	1	1	1	2	1	1	2	6	2
1	41	5	20170519112905	1	3	1	3	1	4	1	CALL OF DUTY	CLASH OF CLANS	1	4900	3	3	1	1	5	1	4	3	2	1	2	2	1	1	1	1	1	1	5	5	5	5	1	4	1	2	1	1	2	4	2
9	8	4	20170519113229	1	1	1	2	1	5	1	clash royale	car x driif racing	2			5	1	1	1	1	1	1	1	1	1	1	1	1	1	1	1	1	1	1	2	1	1	1	1	1	1	3		5	3
1	23	2	20170519113204	2	1	1	1	1	1								4	1	5	1	1	1	1	1	1	1	1	1	1	1	1	1	3	4	2	3	1	2	2	1	1	1	2	7	1
8	2	2	20170519114206	2	2	1	3	1	1	1	UNCHARTER LA TERCERA SAGA	TOM RIDERLARA CROFT	2			2	3	1	5	1	1	1	2	1	3	2	1	1	1	2	1	1	3	2	5	4	1	3	1	2	1	3		5	1
9	8	4	20170519114312	1	3	1	4	1	5	1	fifa 16	uncharted 4	2			4	1	1	2	1	1	1	1	1	1	1	1	1	1	1	1	1	1	1	5	5	1	1	1	1	1	1	2	6	1
10	3	2	20170519114654	1	2	1	5	5	5	1	ware face	call of duty	2			4	2	1	2	2	2	2	2	1	2	2	1	1	1	1	2	1	2	2	2	2	1	2	1	2	1	3		5	1
14	28	4	20170519114457	1	3	1	1	1	1								1	1	5	1	1	1	2	1	1	1	1	1	1	2	1	3	2	2	4	2	1	3	1	2	1	1	2	5	3
8	13	1	20170519171813	1	2	1	1	1	1								1	1	5	1	1	1	1	1	1	1	1	1	1	1	1	1	1	2	3	1	1	1	1	1	1	1	1	7	1
9	8	1	20170519150610	1	1	1	1	1	1								1	1	5	1	1	1	1	1	1	3	1	1	1	1	1	1	1	1	1	1	1	1	1	1	1	1	2	4	1
9	8	5	20170519114955	1	2	1	4	5	5	1	ASSASSIN'S	BUTER FLIED 1	1	3000	2	3	1	1	1	1	1	1	1	1	1	1	1	1	1	1	1	1	1	2	1	1	1	1	1	1	1	1	2	5	1
10	46	3	20170519170845	1	2	1	1	3	1	1	fire cry	no	1	2000	2	2	1	4	3	2	2	2	2	3	3	4	1	2	2	2	3	1	3	1	2	4	2	3	2	2	1	1	2	6	1
1	23	2	20170519114933	1	2	1	1	2	2	1	assasin crred	clash of clans!	2			2	1	1	1	1	1	1	1	1	1	1	1	1	1	1	1	1	5	1	5	1	1	1	1	1	1	5		6	1
14	28	2	20170519115312	2	3	1	1	1	1								1	1	5	1	1	1	1	1	1	1	1	1	1	1	1	1	5	5	5	5	1	1	1	5	1	3		7	3
14	28	5	20170519115522	1	2	1	2	2	3	2						1	1	2	5	2	3	3	1	2	3	3	1	1	1	1	2	1	2	4	4	5	1	2	1	3	1	1	2	7	1
10	46	3	20170519120127	2	1	1	5	3	5	1	MAGIA 3	CLASH ROYAL	1	3500	2	5	1	2	5	1	1	2	2	1	3	2	1	1	1	1	1	1	2	2	4	4	1	2	2	1	1	4		5	3
9	43	1	20170519120555	2	2	1	1	1	4	1	cnady crush	apalabrados	2			2	3	3	5	3	2	2	2	3	4	4	2	3	2	2	2	4	4	4	5	5	2	5	5	3	2	1	1	7	1
12	36	4	20170519120805	2	1	2	1	1	1								1	1	5	1	2	1	1	1	5	2	1	1	1	1	1	3	5	5	3	3	1	5	1	3	1	5		5	1
15	30	2	20170519131122	2	2	1	1	1	1								1	1	3	1	5	4	3	1	1	1	3	1	1	1	1	1	5	5	5	5	1	3	1	3	1	3		5	3
10	46	5	20170519122105	1	1	1	3	3	5	1	pokemon GO	call of duty	1	1000	1	3	1	1	5	1	1	2	1	1	1	1	1	1	1	1	1	1	3	3	4	2	1	1	1	2	1	5		7	1
9	8	3	20170523122138	2	1	2	1	1	2	1	HAIIDAI	CANDY CRUSH	2			1	1	1	4	1	1	1	1	1	1	3	1	1	1	1	1	1	1	3	5	2	1	2	1	1	1	5		5	1
10	3	2	20170519122121	1	2	1	3	2	1	1	NBA 2K17	UNCHARTER 4	1	11000	4	3	2	1	5	1	1	4	4	1	3	3	4	1	1	3	1	5	5	3	5	4	1	1	1	1	1	3		4	1
12	15	1	20170519122440	1	2	1	2	4	1	1	fifa 17	bokkan battle	2			2	1	1	4	1	5	4	3	1	2	2	1	1	1	1	1	2	3	2	5	4	1	2	1	3	1	3		5	2
2	50	5	20170519122448	1	2	1	3	1	1	1	fifa17	nc	1	7000	4	3	1	1	5	1	1	3	2	1	1	2	2	1	1	1	1	5	5	5	5	5	1	2	1	2	1	1	2	5	1
7	9	4	20170519122823	2	1	1	2	1	2	1	CLASH OF CLANS	CALL OF DUTY: BLACK OPS	2			2	3	5	5	4	5	5	4	2	2	5	2	1	2	2	2	5	3	3	5	5	1	5	2	4	2	1	2	5	3
17	48	2	20170519185744	1	3	1	1	1	1								1	1	5	1	3	5	4	2	5	2	3	1	3	3	3	2	4	5	5	4	1	1	1	1	1	1	2	5	2
7	42	1	20170519160654	1	2	1	3	4	3	2						1	1	1	5	1	3	3	2	1	2	1	1	1	1	1	1	1	1	2	3	2	1	1	1	1	1	3		6	1
2	50	5	20170519123304	2	1	1	2	1	5	1	clash of clash	parxis online	1	3000	2	5	1	1	5	1	5	1	1	1	1	5	1	1	1	1	1	1	1	5	5	1	1	1	1	1	1	6		5	3
11	6	1	20170519123038	1	2	1	2	1	1	2						1	1	1	5	1	1	3	3	1	2	2	1	1	1	2	2	2	2	4	4	4	1	4	3	2	1	1	2	5	1
9	8	4	20170519123255	2	2	1	3	1	2	1	LEGO INDIANA JONES	LEGO HARRY POOTER	2			3	1	1	2	1	1	1	1	1	1	1	1	1	1	1	1	2	1	5	2	1	1	1	1	1	1	1	2	7	3
14	28	5	20170519124033	1	2	1	2	4	5	1	megapolis	Age of empire	2			2	1	1	2	1	1	1	3	1	1	2	1	1	1	2	1	1	3	3	3	4	1	1	1	1	1	1	2	5	1
14	28	5	20170519124056	2	2	2	1	1	1								1	1	5	1	1	2	2	2	2	1	1	1	1	2	1	1	2	3	4	3	2	2	1	1	1	3		6	3
7	37	4	20170519123839	2	3	1	1	1	2	1	bubble	no	2			2	5	5	5	1	5	5	5	1	5	1	1	1	1	5	1	5	5	5	5	5	5	5	1	5	1	1	2	5	2
10	46	2	20170519124227	1	3	1	1	1	3	1	candy crush saga	fifa 13	2			2	5	5	5	5	5	5	3	3	5	5	2	5	1	1	1	5	5	5	5	5	3	5	1	5	5	1	2	5	2
14	28	5	20170519124544	2	3	1	1	1	1								1	5	5	1	1	3	3	3	4	4	3	1	5	1	5	5	5	5	5	5	3	2	1	5	5	1	2	5	2
14	28	5	20170519124016	2	1	2	1	1	1								1	1	1	1	1	1	1	1	1	1	1	1	1	1	1	1	1	1	2	1	1	1	1	1	1	1	1	5	2
12	15	2	20170519124536	2	3	2	1	1	1								2	2	5	2	2	2	2	2	2	2	2	2	2	2	2	5	5	5	4	5	1	2	1	5	1	1	2	5	3
10	46	3	20170519124852	2	1	2	1	1	1								1	1	5	1	5	5	5	5	5	1	1	1	1	1	1	1	5	5	5	1	1	5	1	5	1	5		4	1
14	28	3	20170519125335	1	1	1	5	1	3	1	Fifa 17	Battlefield 1	2			5	1	1	5	1	1	1	1	1	1	1	1	1	1	1	1	1	1	1	5	1	1	1	1	1	1	1	2	4	1
14	28	3	20170519125319	1	2	1	5	1	3	1	metal jear	moto gp	2			3	1	1	5	1	1	5	1	1	5	1	1	1	1	5	5	5	5	1	1	1	1	1	1	1	1	1	2	4	1
9	8	2	20170519130130	1	1	1	5	5	5	1	Paladins	WOW	1	50000	4	5	1	1	1	1	1	1	1	1	1	1	1	1	1	1	1	1	2	1	1	1	1	2	1	2	1	1	1	6	1
10	46	5	20170519125910	1	3	1	1	1	1								5	5	5	2	5	5	5	3	5	2	5	5	5	5	5	5	5	5	5	5	1	5	1	5	5	1	1	5	2
9	8	4	20170519125726	2	2	1	1	1	5	1	babel	nc	2			5	1	1	5	1	1	3	1	1	3	1	1	1	1	1	1	5	5	5	3	5	1	1	1	1	1	1	2	5	1
15	30	2	20170519130140	1	1	1	1	1	2	2						1	1	1	5	1	3	4	3	2	3	3	1	1	1	1	2	1	1	4	3	4	1	1	1	3	1	5		7	1
14	28	2	20170519130143	1	2	1	2	2	3	1	fifa 16essetials	call of duty	2			2	1	1	4	1	1	1	2	1	1	1	1	1	1	2	1	1	1	1	3	3	1	1	1	1	1	1	2	7	2
14	28	5	20170519130038	1	2	1	4	1	4	1	FIFA17	CANDY CRUSH	1	6000	3	4	1	1	3	1	1	1	1	1	1	1	1	1	1	1	1	2	5	2	3	2	1	1	1	1	1	1	2	5	1
9	8	5	20170519180610	2	1	1	1	1	1								1	1	2	1	2	1	1	1	1	1	1	1	1	1	1	1	2	2	3	3	1	1	1	1	1	5		5	1
11	10	3	20170519130402	1	3	1	1	1	2	2						1	1	1	5	1	2	2	2	1	2	1	2	2	2	3	2	2	3	5	5	3	2	2	3	2	1	1	2	6	1
10	3	2	20170519130428	1	1	1	3	1	1	1	Rachety Clank	Jak and Daxter	2			1	2	2	4	1	3	2	2	1	3	1	2	1	2	3	2	2	2	4	5	4	1	3	1	3	1	5		5	1
2	50	5	20170519130434	1	3	2	1	1	1								1	1	3	1	1	3	4	1	3	1	3	1	1	5	3	1	5	2	4	4	1	2	1	3	1	1	2	5	2
14	28	5	20170519130741	1	2	1	2	1	2	1	NC	NC	2			2	1	1	3	1	2	2	1	1	1	1	1	2	2	1	2	1	2	3	4	3	1	2	3	1	3	1	2	5	3
3	33	4	20170519131120	1	3	1	3	1	1	1	GTA V	The witcher III	1	12000	4	3	1	3	5	1	2	1	4	1	1	1	1	1	1	1	1	2	5	5	5	2	1	1	1	1	1	1	2	5	1
1	41	5	20170519131415	1	2	1	2	1	2	1	fifa no sabe cual es porque es de un amigo	mario kart	2			1	1	2	5	1	3	3	3	3	5	2	1	1	2	2	1	1	5	4	5	3	2	5	1	4	1	5		7	2
14	28	5	20170519131224	1	1	1	4	1	3	1	fifa 17	nc	1	7500	4	2	1	1	3	1	2	1	1	1	1	1	1	1	1	1	1	1	2	2	3	2	1	1	1	1	1	5		6	1
1	4	3	20170519131519	1	2	1	1	4	1	1	Live for speed	Rfactor	1	10000	4	4	1	1	1	1	1	1	1	1	1	1	1	1	1	1	1	1	1	1	2	1	1	1	1	1	1	1	2	5	1
14	28	5	20170519131822	2	3	1	1	1	2	1	de puzzles y estrategia	nc	2			1	1	1	1	1	1	1	1	1	1	1	1	1	1	1	1	1	1	1	1	1	1	1	1	1	1	1	2	7	3
7	37	1	20170519131839	1	3	1	5	3	1	1	GTA V	TODO ES SLOT	2			5	1	5	5	1	3	5	1	1	5	5	5	1	1	5	1	5	5	5	5	1	1	5	1	1	2	3		2	2
9	43	4	20170519132434	2	2	1	1	4	1	1	SIMS	SKY CITY	2			1	1	1	3	1	1	1	1	1	2	1	1	1	1	1	1	1	3	5	5	5	1	5	1	1	1	1	2	7	3
1	23	2	20170519132956	1	3	1	4	2	4	1	dark sould	class of clan	2			5	1	1	1	1	1	2	1	1	2	1	1	1	1	1	1	1	1	1	1	1	1	1	1	1	1	1	2	5	1
10	3	2	20170519133109	1	3	1	3	1	1	1	WRC 6	Aseto Corsa	1	5000	3	2	1	4	5	1	5	5	4	5	4	1	3	4	4	1	1	1	4	5	5	5	1	5	1	5	1	1	2	3	1
5	35	2	20170519132817	2	1	1	1	1	4	1	candy crush	1	2			1	1	2	4	3	3	4	2	2	3	2	1	1	2	2	2	2	3	3	3	3	2	2	2	3	1	1	2	5	3
10	3	4	20170519132542	1	2	1	3	1	1	1	for honor	battle front star wars	1	10000	4	3	1	1	2	1	1	1	2	1	1	1	1	2	1	1	2	1	2	1	1	1	1	1	1	1	1	1	1	7	1
1	41	5	20170519172135	2	2	1	1	3	1	1	LEAGUE OF LEYENS	NS	2			3	1	1	3	1	2	2	2	3	3	1	1	1	1	1	1	1	5	4	2	5	1	3	1	3	1	1	2	7	1
12	36	2	20170519133152	2	2	1	3	3	3	2						1	1	1	3	1	1	2	1	1	2	3	1	1	1	2	1	1	1	1	2	2	1	1	1	1	1	3		5	1
14	28	5	20170519133501	2	3	1	4	2	1	1	final pantasy	the last guardian	1	5000	3	4	1	1	5	1	1	1	2	2	2	2	1	2	1	1	1	3	5	3	5	4	1	3	1	2	2	1	2	5	3
9	43	2	20170519133404	2	3	1	1	1	1								1	1	1	1	1	2	1	1	2	1	1	1	1	1	1	1	3	4	4	3	1	3	1	5	1	1	2	4	3
1	41	5	20170519133719	1	3	2	1	1	1								1	5	5	1	1	1	1	1	1	1	1	1	1	1	1	5	5	3	5	3	1	1	1	5	5	1	1	5	3
14	28	5	20170519133854	1	2	1	2	1	1	1	CALL OF DUTY	UNCHARTER	1	10000	4	2	3	5	5	2	5	1	2	4	5	5	5	1	5	5	5	5	5	5	5	5	1	2	1	1	1	1	2	7	3
14	28	5	20170519134227	1	1	1	1	2	2	1	Mini metro	Plants vs zombies	1	450	1	2	1	1	1	1	1	1	1	1	1	1	1	1	1	1	1	1	1	1	1	1	1	1	1	1	1	5		7	1
9	8	3	20170519134552	2	2	1	2	1	4	1	farm hero	rayman	1	3000	2	2	1	1	5	1	2	3	2	2	3	2	3	4	3	4	3	2	4	5	5	5	1	2	2	4	1	1	2	5	3
7	9	4	20170519134411	1	3	1	2	1	3	1	clash of clan	nc	2			2	1	1	5	1	1	1	1	1	2	1	1	1	1	1	1	5	2	2	4	5	1	1	1	1	1	1	2	5	3
1	4	2	20170519134430	2	1	1	3	1	5	1	call of duty	nc	1	5000	3	3	3	4	5	2	2	4	4	2	5	4	3	2	2	3	2	5	5	5	5	5	2	3	3	2	2	3		4	1
10	46	3	20170519134604	2	2	2	1	1	1								1	1	3	1	2	3	2	1	3	2	1	1	2	2	1	2	2	5	3	2	1	4	1	1	1	5		7	1
7	37	4	20170519134838	1	2	1	1	3	2	1	Gobandroid	Seven Kindgoms	2			3	1	1	4	1	1	1	1	1	1	1	1	1	1	2	1	1	1	1	3	1	1	8	1	1	1	1	1	7	1
14	28	4	20170519134526	2	1	2	1	1	1								1	1	4	1	1	3	3	2	3	1	2	1	1	1	1	1	4	4	4	4	1	3	1	2	1	1	2	7	1
9	8	5	20170519135008	1	1	1	3	1	5	1	CALL OF DUTY	CLASH ROYALE	2			2	1	1	5	1	1	3	3	2	3	2	1	3	1	1	1	1	5	5	3	3	1	1	1	1	1	1	1	4	1
9	8	4	20170519135449	1	3	1	5	1	5	1	CLASH ROYAL	FINAL FANTASI 15	2			3	1	3	3	1	2	4	1	1	3	1	1	1	1	3	1	2	4	5	5	4	1	1	1	1	1	1	2	5	1
9	17	2	20170523111836	2	1	1	1	1	1								1	3	5	1	3	2	2	1	3	1	2	1	1	1	1	1	2	3	5	3	1	2	2	2	1	1	2	5	1
12	15	1	20170519152402	1	3	1	2	1	3	1	Subway Surfers	nc	1	0	1	1	2	2	4	1	4	1	2	2	5	2	2	4	2	2	2	4	4	5	4	2	1	3	1	2	1	1	1	6	4
5	35	2	20170519135507	2	1	1	2	1	1	2						1	1	1	3	1	1	1	1	1	1	3	1	1	1	1	1	1	3	4	2	3	1	3	1	1	1	5		5	1
9	8	3	20170519135930	1	3	1	2	1	1	1	call of Duty: black ops declassified	Fifa 17	1	6000	3	2	2	2	5	1	1	3	4	1	1	1	1	1	1	1	1	2	4	5	4	2	1	1	1	2	1	1	1	5	3
12	15	4	20170519135803	1	1	1	2	2	4	3						1	1	1	3	1	1	1	1	1	2	1	1	1	1	2	2	3	3	4	3	2	1	2	1	1	1	5		5	1
9	8	2	20170519140035	1	3	1	3	1	1	2						3	1	1	5	1	1	1	1	1	1	1	1	1	1	1	1	3	5	4	3	4	1	1	1	1	1	1	2	7	1
15	30	2	20170519140817	1	3	1	1	1	1								1	1	4	2	2	2	1	1	2	1	2	1	1	1	2	5	3	3	4	3	1	1	1	1	1	1	2	5	3
9	8	4	20170519140959	1	1	1	3	1	2	1	call of duty	uncharted	2			2	4	3	4	1	1	4	3	3	5	3	2	1	1	1	1	5	5	5	5	5	1	5	5	5	1	1	2	5	3
1	41	2	20170519140946	2	1	1	1	1	5	1	Fhufle Cat	nc	2			5	1	1	5	1	3	2	2	1	2	2	1	1	1	1	1	1	2	3	4	4	1	1	1	1	1	5		5	1
9	8	2	20170519141618	1	3	1	3	5	1	1	call of dutty black ops II	hearthone	2			5	1	1	5	1	1	3	1	1	2	1	1	1	1	1	1	1	5	2	5	5	1	5	1	1	1	1	2	6	3
12	15	4	20170519141548	2	1	1	1	2	2	1	Candy Crush	Sims 3	1	10000	4	1	1	2	5	1	4	3	2	1	3	1	2	1	2	3	2	5	5	5	4	5	1	1	1	5	1	5		5	1
14	28	5	20170519142038	2	2	1	2	2	2	1	pokemon go	minecraft	2			1	1	1	5	1	3	3	3	1	3	1	1	1	1	1	1	1	3	2	3	3	1	1	1	1	1	1	2	7	3
15	30	3	20170523111207	1	3	1	5	5	2	1	kelda	mario kart	2			5	1	2	1	1	1	2	2	1	2	1	2	1	1	1	2	1	1	2	2	1	1	2	1	1	1	1	2	5	2
11	6	4	20170519143109	2	2	1	2	4	1	1	dark souls	inside	2			4	1	1	5	1	3	3	2	2	3	1	2	1	1	1	1	2	2	4	5	3	1	3	1	1	1	5		5	1
14	28	5	20170519144337	2	2	1	3	1	1	1	farm hero saga	fifa 17	2			1	1	1	4	1	1	1	1	1	1	1	1	1	1	1	1	1	5	2	1	1	1	1	1	1	1	1	2	7	1
1	23	2	20170519143741	2	3	2	1	1	3	2						2	1	1	5	1	2	3	2	1	3	1	1	1	1	1	1	3	4	4	5	5	1	5	1	5	1	1	2	4	2
10	3	4	20170519165121	2	2	2	1	1	1								2	2	4	2	3	2	2	2	2	2	1	1	1	1	1	3	3	4	5	5	1	2	1	1	1	1	2	7	3
15	30	4	20170519144104	1	3	1	5	5	5	1	lol	clas of royal	1	2000	2	5	1	1	5	1	2	2	3	1	2	1	1	2	1	2	2	3	2	5	2	3	1	1	1	1	1	1	2	7	1
15	30	4	20170519144351	2	3	2	1	1	1								3	1	5	1	2	5	2	1	2	1	1	1	1	1	1	5	5	2	1	1	1	1	1	1	1	1	2	4	2
1	11	2	20170519174108	2	2	1	2	3	1	1	FANTASY LIFE	STAR DEW VALLEY	1	2500	2	3	1	2	5	1	1	1	2	2	3	1	2	3	2	1	2	2	2	3	3	2	1	2	1	4	1	1	2	7	3
1	14	2	20170519145511	2	3	1	2	5	5	1	Farm Hero	Candy Crush	2			1	5	5	5	5	5	5	5	5	5	2	5	5	5	3	5	4	5	5	5	5	3	5	5	5	1	1	2	4	2
10	12	2	20170519145355	1	2	1	2	1	3	1	papa pear	clas of clans	2			3	1	1	5	1	1	1	2	1	1	2	1	1	1	1	1	1	4	4	5	3	2	3	1	2	1	1	2	5	3
9	8	2	20170519145652	2	1	1	3	4	5	1	candy crush soda saga	pokemon go	2			5	1	1	4	1	1	1	1	1	2	1	1	1	2	2	1	1	5	5	3	1	1	5	1	1	1	1	2	5	1
9	25	1	20170519150638	1	1	1	5	4	3	1	home front	gta5	2			4	1	1	5	1	2	2	1	1	2	1	1	1	1	1	1	1	3	4	2	2	1	1	1	2	1	1	2	4	1
15	30	4	20170519171718	1	3	1	3	2	5	1	fifa	candy crush	2			3	4	5	5	1	5	5	3	2	5	1	1	5	1	5	1	5	2	3	5	5	5	4	2	5	3	1	1	5	2
1	23	1	20170519151007	2	3	1	1	1	1								1	1	4	1	2	5	1	1	4	1	3	1	2	2	2	5	5	5	5	5	1	2	1	3	1	1	2	7	2
17	48	2	20170519151648	2	2	1	3	1	4	1	candy crush saga	little du planet	2			3	1	1	4	1	2	5	2	2	2	1	3	1	3	3	1	2	3	5	4	3	1	3	1	1	1	3		5	2
9	17	2	20170519151434	2	2	1	2	2	4	2						1	1	1	5	1	1	2	1	3	2	5	4	1	3	1	2	4	4	5	4	5	1	4	1	1	1	3		7	1
2	50	5	20170519151542	2	2	1	1	1	2	2						1	1	1	5	1	1	1	1	1	2	1	1	1	1	1	1	5	5	3	5	1	1	1	2	3	1	1	2	7	2
7	37	4	20170519151600	2	3	2	1	1	1								1	1	3	1	1	1	2	1	3	3	1	1	1	2	1	1	3	4	2	1	1	4	1	2	1	1	1	6	1
10	46	1	20170519152214	2	3	1	1	1	1								1	1	5	1	1	1	3	1	4	1	1	1	1	1	1	1	3	5	5	5	1	1	1	1	1	1	2	5	4
3	33	4	20170519152037	2	3	2	1	1	2	2						1	1	1	5	1	2	2	2	1	2	2	1	1	1	1	1	2	2	4	5	1	1	1	1	1	1	3		7	3
14	28	5	20170519152252	2	3	1	1	1	2	1	solitario	fifa	2			1	1	1	5	1	1	1	4	1	2	1	1	1	2	1	1	1	2	2	5	4	1	1	1	2	1	1	1	5	2
7	9	4	20170519171311	1	2	1	2	1	2	2						1	1	1	4	1	1	1	2	1	1	2	1	1	1	1	1	1	2	3	4	2	1	1	1	1	1	1	2	7	1
9	8	1	20170519152842	1	1	1	2	1	3	1	Fifa 17	Crash Royal	2			2	2	2	4	1	3	1	3	2	2	2	1	2	1	1	2	2	3	4	5	5	1	3	2	3	1	5		5	1
1	41	2	20170519152910	1	3	1	2	1	2	1	NC	NC	2			1	1	1	3	1	2	2	5	2	1	1	1	1	1	3	3	5	5	5	2	5	1	2	1	1	1	1	2	7	1
15	30	1	20170523112634	2	1	1	2	5	3	1	LOS SIMS	SUPER MARIO M!VIL	2			1	1	1	5	1	3	3	2	1	3	2	2	1	2	2	2	1	3	4	5	4	1	1	2	2	1	5		6	1
3	33	2	20170519153122	1	3	1	1	1	1								1	1	1	1	1	1	3	1	1	1	1	1	1	1	1	1	1	1	5	5	1	1	1	1	1	1	2	7	1
14	28	1	20170519153530	1	3	1	1	1	1								1	1	3	1	1	1	1	1	1	1	2	1	2	2	2	2	2	3	2	2	2	2	1	1	1	1	2	7	2
10	3	2	20170519153838	2	3	1	1	1	1								1	5	4	1	1	1	1	1	2	1	1	1	1	1	1	5	1	5	3	5	5	5	1	5	1	1	2	7	2
1	11	3	20170519153751	2	3	2	1	1	1								1	1	5	1	1	1	2	1	1	1	1	1	1	1	1	5	4	5	2	5	1	5	1	1	1	3		7	2
1	41	5	20170519154117	1	2	1	1	4	2	1	league	heroes of de stor	1	12000	4	3	1	1	5	1	3	1	3	1	3	2	3	3	2	3	2	2	4	4	2	3	1	5	4	4	3	1	1	7	1
7	47	1	20170519153933	2	3	2	1	1	1								2	2	4	2	2	3	3	3	3	3	3	2	2	2	2	2	3	3	4	4	2	3	2	3	2	1	2	5	2
7	47	4	20170519154246	2	3	1	1	5	1	1	Heart Stone	Rocket ligue	1	99898	5	5	1	1	5	1	1	1	1	1	2	1	1	1	1	1	1	1	5	1	1	1	1	1	1	1	1	1	2	5	1
9	8	2	20170519154303	2	1	1	2	2	2	2						1	1	1	5	1	2	2	1	1	2	1	1	1	1	1	1	5	2	2	2	2	1	2	1	3	1	5		5	3
9	8	3	20170519154913	1	3	1	3	3	2	1	juego de surf	ned for speed	2			2	1	1	2	1	1	2	2	1	2	1	1	1	1	1	1	1	2	2	3	3	1	2	1	1	1	1	1	6	1
2	50	5	20170519154823	1	2	1	5	1	3	1	assassins creed	clsah royale	1	2000	2	5	1	1	5	1	5	1	1	1	1	1	1	1	1	1	1	1	3	3	5	3	1	1	1	3	1	1	1	6	1
9	43	2	20170519155021	2	3	1	2	1	1	2						1	2	5	5	4	5	5	5	3	5	4	1	1	1	1	1	5	5	5	5	5	3	1	1	5	1	1	2	6	2
9	8	5	20170519155038	2	2	1	2	1	3	1	SIMSON	PARCHIS	2			1	1	3	5	1	1	1	1	1	1	1	3	1	3	3	1	1	5	5	4	1	1	1	1	1	1	1	2	5	3
12	15	1	20170519155223	2	2	1	1	1	1								2	2	2	2	2	1	1	1	2	2	1	3	1	1	1	2	3	4	4	4	1	1	1	1	1	1	1	5	1
9	8	2	20170519155554	1	1	1	1	2	3	2						1	1	1	1	1	1	1	1	1	5	1	1	1	1	1	1	1	1	1	5	5	1	1	1	1	1	1	1	4	1
14	28	5	20170519160059	2	2	1	1	1	1								5	1	5	1	5	5	5	2	3	3	1	2	3	4	2	5	5	5	5	5	1	5	5	5	1	3		5	3
1	11	2	20170519155907	1	2	1	5	1	1	1	FIFA 17	Gta 5	1	12000	4	3	1	1	4	1	1	4	2	1	3	1	1	1	1	1	1	1	1	5	5	4	1	2	1	3	1	5		5	1
10	3	2	20170519155659	1	2	2	1	1	1								1	1	1	1	1	1	2	1	1	2	1	1	1	2	1	1	3	2	1	2	1	1	1	1	1	1	2	2	3
10	46	2	20170519160203	2	1	1	1	1	1								1	3	5	1	1	3	3	1	3	1	1	3	1	1	1	1	3	5	5	5	1	4	1	4	1	1	1	7	1
9	8	2	20170519161018	2	1	1	4	3	4	1	the same world	yanderesimulator	2			3	1	3	5	1	2	2	1	1	3	1	2	1	2	2	1	5	2	3	2	3	1	2	1	1	1	5		5	1
11	6	2	20170519161141	1	1	1	2	1	3	1	fifa 16 ps3	pokemon go	1	5000	3	2	1	1	4	1	1	1	1	1	1	2	2	1	1	1	1	1	2	2	4	3	1	2	1	1	1	7		5	1
14	28	5	20170519161027	1	3	1	1	1	3	2						1	1	2	5	1	2	5	2	1	3	2	3	2	3	3	2	5	4	5	5	5	1	2	3	3	1	1	2	7	1
1	11	3	20170519161438	2	1	1	2	1	2	2						1	1	1	4	1	1	2	2	2	3	1	1	1	1	1	1	1	3	5	3	3	1	2	2	1	1	1	2	6	2
14	28	5	20170519161907	1	3	1	3	1	1	1	fifa	no	1	1000	1	3	1	1	4	1	3	4	2	2	2	3	3	1	3	3	1	1	3	2	4	2	1	1	1	2	1	1	2	7	5
14	28	4	20170519162057	2	2	1	1	1	1								5	2	5	2	3	4	2	1	4	2	1	2	1	3	1	2	3	5	3	5	1	5	1	1	1	1	2	5	1
1	29	2	20170519162258	1	3	1	4	1	1	1	DARK SOULS 3	DIVINITY	1	5500	3	4	1	1	5	1	2	3	2	1	2	1	1	1	1	1	2	1	2	3	3	4	1	2	1	2	1	1	2	5	1
10	46	1	20170519162438	1	2	1	3	1	1	1	charter 4	fifa17	1	6000	3	3	1	2	4	2	1	2	3	3	3	4	2	1	2	3	3	1	2	5	5	4	1	1	1	1	1	1	2	5	1
10	12	2	20170519162359	2	1	1	2	3	3	1	candy crush saga	clash of clans	2			1	1	1	5	1	2	3	3	2	1	3	1	1	1	2	1	5	5	5	5	5	1	3	1	1	1	1	2	5	3
9	8	1	20170519163000	1	1	1	4	4	2	1	Forza Horizon 3	Cities Skiylines	1	4000	2	4	1	1	1	1	1	1	2	1	1	1	1	1	1	1	1	1	2	2	1	2	1	1	1	1	1	1	2	5	1
1	23	2	20170519162824	2	1	1	3	1	5	1	candy crush	piramide saga	2			4	1	1	5	1	1	5	5	3	1	2	1	1	1	2	3	1	3	5	5	4	1	1	1	2	1	1	2	5	1
15	30	4	20170519163241	1	1	1	3	2	4	1	final fantasy 15	candy crhus	1	3000	2	4	1	1	4	1	1	1	2	1	2	2	1	3	2	2	1	1	2	4	3	3	1	3	1	1	1	1	2	7	1
14	28	4	20170519163549	2	1	1	3	1	1	1	black ops 2	fifa	2			4	1	1	5	1	1	3	1	2	3	1	1	1	1	1	1	3	1	4	5	5	1	1	1	1	1	1	2	5	1
1	21	1	20170519164011	1	2	1	5	3	3	1	fifa 17	wwe2k16	1	6000	3	4	1	1	5	1	1	1	2	1	1	1	1	1	1	1	1	2	3	1	4	3	1	1	1	1	1	3		5	1
14	28	5	20170519164321	1	3	2	2	3	4	1	Candy Crush Saga	Sudoku	2			3	3	1	3	4	5	4	3	4	3	3	4	4	4	3	1	3	5	5	2	3	4	3	5	4	1	3		5	3
1	41	5	20170519164031	2	2	1	1	1	1								1	1	4	1	1	5	3	1	4	1	1	1	1	1	1	1	5	5	5	5	1	5	3	5	1	5		6	1
14	28	4	20170519164342	2	1	1	4	2	3	1	batman	sinalsantasy	2			4	2	1	2	1	1	1	1	1	1	1	1	1	1	1	1	1	1	1	4	3	1	1	1	1	1	1	1	5	3
12	15	2	20170519164224	1	3	1	2	1	1	1	ASSASSIN'S CREED	FALL OUT	2			2	1	1	1	1	1	1	1	1	1	1	1	1	1	1	1	1	2	2	3	2	1	1	1	1	1	1	2	5	1
6	39	2	20170519164434	1	2	1	5	5	2	1	util down	horizon	1	30000	4	5	1	1	2	1	1	1	1	1	2	1	1	1	2	1	1	1	2	1	3	2	1	1	1	1	1	1	2	5	3
14	28	3	20170519165130	2	1	1	1	5	3	1	world of warcraft: legion	no	2			4	1	1	5	1	2	4	2	1	1	4	1	1	1	1	1	5	5	5	4	5	1	1	1	2	1	3		5	1
8	13	1	20170519164927	1	1	1	2	1	1	1	fifa 17	call of duty	1	7000	4	3	3	2	1	1	1	5	3	1	3	1	1	1	1	2	1	1	1	5	5	1	1	1	1	3	1	5		4	1
2	50	1	20170519165835	1	1	1	2	4	3	1	basket darkest	1	2			3	1	1	3	1	2	2	2	2	1	1	1	1	1	2	2	1	3	1	3	4	1	2	1	1	1	5		5	1
9	8	1	20170519165317	2	1	1	2	1	5	1	GTA V	CANDY CRUSH SAGA	2			4	2	2	5	1	3	3	2	4	3	2	1	2	1	3	1	3	5	5	4	5	2	2	4	4	1	1	1	5	1
1	41	1	20170519165704	2	3	1	2	1	3	1	piane tiles	nc	2			1	2	2	5	1	5	5	3	2	5	1	5	1	1	1	1	1	5	5	3	3	1	1	1	3	1	1	2	5	3
1	29	2	20170519165540	2	1	1	1	2	3	2						1	1	1	5	1	1	3	3	1	3	2	3	1	1	1	1	1	2	4	3	1	1	2	1	2	1	5		5	1
6	39	3	20170519165818	2	2	1	1	2	3	1	star trake	los sims	2			1	1	1	5	1	1	2	2	1	2	1	2	1	2	2	2	2	4	3	4	2	1	2	3	1	1	5		5	1
1	11	3	20170519165958	2	2	1	2	1	3	2						1	1	1	5	1	1	1	1	1	2	1	1	3	1	1	1	1	2	3	4	4	1	2	1	1	1	3		5	2
7	24	4	20170519171956	2	2	2	1	1	1								1	1	5	1	1	1	1	1	1	2	1	1	1	1	1	1	1	2	2	2	1	1	2	1	1	3		5	2
1	23	2	20170519172144	2	3	1	3	1	5	1	candi crush	majhot	2			5	1	1	3	1	3	1	1	1	1	1	1	1	1	1	1	1	3	3	4	5	1	1	1	1	1	3		5	3
2	50	5	20170519172703	2	1	1	1	1	4	1	candy crush saga	garden ( parecido candy crush)	2			4	1	1	5	1	1	1	1	1	1	1	1	1	1	1	1	1	5	5	2	1	1	1	1	1	1	1	2	6	1
1	11	3	20170519173329	2	3	1	1	1	2	1	candy crush soda	pocoyo	2			2	2	4	5	1	2	5	5	1	1	1	1	1	1	1	1	5	5	2	5	5	2	5	1	1	5	1	1	5	2
9	43	4	20170519172925	2	1	1	5	5	3	1	HORIZON	OVER WATCH	1	200	1	5	1	1	1	1	1	2	2	1	2	1	1	1	1	1	1	1	2	1	1	1	1	2	1	1	1	1	2	5	3
5	38	2	20170519172907	2	2	1	3	4	5	1	Clash of clan	Celda	1	4700	3	4	1	1	3	1	1	1	1	1	3	1	1	1	3	3	1	1	3	3	4	1	1	3	1	3	1	1	2	5	2
1	29	5	20170519173510	2	3	1	2	1	2	2						1	1	2	4	2	2	2	2	1	2	2	1	1	1	1	1	1	2	3	4	3	2	2	2	3	2	1	1	5	2
1	41	2	20170519173323	2	2	2	1	1	1								1	2	5	1	3	4	3	2	4	1	2	4	2	1	1	2	4	5	5	4	1	4	1	5	1	1	2	6	1
14	28	5	20170519173435	1	3	1	1	1	2	1	top eleven	nc	2			1	1	1	5	1	1	3	1	1	1	1	1	1	1	1	1	5	2	5	5	5	1	5	1	1	1	1	2	7	1
1	11	3	20170519173337	2	1	1	3	1	3	1	call of duty	candy crush	1	6000	3	2	2	1	3	1	1	2	2	1	2	2	2	1	1	1	1	1	4	2	3	2	1	1	1	2	1	1	2	4	1
1	41	2	20170519173505	2	3	1	1	1	1								4	2	5	2	2	3	3	2	3	1	2	2	2	3	2	4	4	4	5	5	3	3	2	2	1	1	2	5	2
10	3	2	20170519173901	2	3	1	1	2	5	1	Solitario	Candy Crash	2			3	1	1	4	1	1	3	2	1	2	1	1	1	1	1	1	1	1	4	4	1	1	5	1	3	1	1	1	6	1
11	6	3	20170519174203	1	3	1	5	1	1	1	Battle field 1	fifa 17	2			5	1	1	5	1	1	1	1	1	1	1	1	1	1	1	1	1	2	2	2	2	1	1	1	1	1	3		4	1
9	25	1	20170519174951	1	3	2	1	1	1								1	5	5	1	2	3	3	1	3	4	4	2	2	3	3	5	5	4	5	5	4	5	3	5	3	1	1	5	1
9	8	5	20170519175054	2	3	1	1	1	1								1	1	5	1	1	2	2	1	1	1	1	1	1	3	1	1	5	1	4	5	1	1	1	1	1	1	2	7	3
9	8	5	20170519175112	1	1	1	3	4	3	1	MARVEL	SKY DIN	1	400	1	3	1	1	2	1	1	1	2	1	1	1	1	1	1	1	1	1	2	1	2	1	1	1	1	1	1	1	2	5	1
9	8	2	20170519175132	2	3	2	1	1	1								1	5	5	1	5	2	1	1	3	5	3	5	3	3	3	2	3	5	5	5	1	3	1	4	1	1	2	6	3
1	4	3	20170519175524	1	3	1	3	1	1	1	zelda	luigi maison	1	6000	3	2	1	1	1	1	1	1	1	1	1	1	1	1	1	1	1	2	1	1	1	2	1	1	1	1	1	1	2	5	3
15	30	4	20170519175453	2	1	1	2	3	2	1	Mario Bros	Galaga	2			2	1	1	2	1	2	3	2	2	2	1	1	2	1	2	1	2	2	3	5	4	1	1	1	1	1	1	2	7	1
8	45	1	20170519175613	1	3	1	1	1	1								1	2	4	2	3	4	3	1	3	3	2	2	1	2	1	4	4	3	4	4	3	4	2	2	1	1	2	5	1
10	3	2	20170519180038	1	3	1	3	1	3	1	CLASH OR CLAN	FIFA17	2			2	4	3	3	2	2	4	4	2	4	4	3	2	3	4	3	5	4	5	5	5	2	5	1	4	1	1	1	7	4
1	29	5	20170519180507	2	2	2	1	1	1								1	1	5	1	1	1	1	1	1	1	1	1	1	1	1	1	1	1	5	5	1	1	1	1	1	1	2	5	3
1	29	3	20170519181010	2	3	1	1	1	2	1	candy crush	no	2			2	2	3	5	1	2	3	3	2	4	3	2	1	2	3	1	3	3	5	5	5	2	4	4	3	2	1	2	6	2
10	46	1	20170519181234	1	3	1	1	1	1								3	3	1	1	2	2	3	1	4	4	1	1	1	1	3	3	3	5	5	5	2	3	1	3	1	1	2	5	3
14	28	4	20170519181451	2	1	1	2	1	3	1	KIMIA	NC	2			3	1	1	5	1	1	1	1	1	1	1	1	1	3	2	1	1	2	5	3	5	1	1	1	1	1	5		7	1
12	36	2	20170519181745	2	2	2	1	1	1								1	1	3	1	1	1	1	1	2	3	1	1	1	1	1	1	3	3	3	4	1	1	1	1	1	1	2	5	1
3	33	3	20170519182024	1	2	1	5	1	2	1	THE WITCHER 3	NOMAN!S SKYPE	2			5	1	1	5	1	3	2	3	2	4	2	3	1	3	2	2	3	3	4	5	3	1	2	1	2	2	5		5	3
10	46	2	20170519182411	2	2	1	3	5	1	1	mafia 2	heroes 5 meet and magic	2			5	1	2	3	1	1	2	2	1	2	1	1	1	1	2	2	2	2	3	3	4	2	4	4	2	1	1	2	5	3
2	50	5	20170519182526	2	2	1	1	1	1								1	1	5	1	1	1	1	1	1	1	1	1	1	1	1	1	5	5	5	5	1	1	1	1	1	1	2	6	1
1	29	3	20170519182458	1	3	1	5	1	2	1	GTA V	FORMULA 1	2			3	1	1	3	1	1	2	2	1	1	2	2	1	1	1	1	1	3	3	4	3	1	2	1	1	1	1	2	5	2
10	3	2	20170519183104	2	1	1	2	1	4	1	solitario	shufle cat	2			2	1	1	2	1	1	3	3	2	2	1	1	1	1	2	1	1	3	5	3	1	1	3	1	1	1	1	2	6	1
5	35	2	20170519183731	2	1	1	3	2	3	1	flow free	nc	2			4	1	1	5	1	1	1	1	1	1	1	1	1	1	1	1	1	3	5	5	5	1	1	1	1	1	1	2	6	1
9	8	5	20170523112139	1	1	1	2	2	3	1	CANDY CRUSH SAGA	TEMPLE RUN 2	2			1	2	1	3	1	2	2	3	1	2	4	1	1	1	1	1	2	2	3	3	3	2	2	1	2	1	1	2	5	1
14	28	5	20170519184453	2	1	1	3	5	1	1	league of leyends	diablo	1	99998	5	5	1	1	1	1	1	1	2	1	2	1	2	1	2	2	2	2	2	1	1	4	1	4	3	1	1	1	2	5	3
14	28	5	20170519184411	2	2	1	1	1	2	2						1	1	1	4	1	1	1	1	2	2	5	1	1	1	1	1	5	5	5	3	5	1	5	1	2	1	1	2	7	1
12	36	2	20170523111447	2	2	2	1	1	1								1	1	3	1	1	1	1	1	1	1	1	1	1	1	1	1	1	1	3	3	1	1	1	1	1	3		4	2
10	12	1	20170519184743	1	3	1	1	1	1								1	1	3	1	2	4	3	2	3	2	3	1	1	2	1	2	4	3	5	3	1	3	1	5	1	1	1	5	1
12	15	2	20170519185552	1	2	1	3	2	1	1	stage of empires	gta	1	7000	4	2	3	2	2	2	2	3	4	4	3	1	2	2	2	2	2	1	2	3	5	5	5	4	1	1	1	1	1	5	3
9	43	4	20170519185359	2	1	1	1	1	2	1	tetris	2048	2			1	1	1	5	1	3	3	2	2	5	4	1	1	1	1	1	1	3	3	5	5	1	2	1	5	1	1	2	7	1
14	28	5	20170523112426	2	3	1	2	1	4	1	criminal case	solitario	2			3	1	1	1	1	1	1	2	1	2	1	2	1	1	2	1	1	2	2	1	3	1	1	1	2	1	1	2	7	1
14	28	5	20170519185450	2	3	1	1	1	2	1	candy crush	no	2			2	1	1	4	1	1	1	1	1	2	2	1	1	1	2	1	1	1	3	3	2	1	1	1	2	1	3		7	2
14	28	3	20170519185836	2	1	1	2	1	4	1	BEAN!S KUEST	MEGARAN	2			3	1	1	1	1	1	1	1	1	3	1	1	1	1	1	1	1	1	1	3	1	1	2	1	1	1	5		5	1
10	3	2	20170519185619	2	2	1	1	1	2	1	NC	NC	2			1	4	5	5	5	5	5	3	3	5	4	5	5	5	5	5	4	5	5	5	5	4	5	5	5	5	1	2	4	1
1	11	1	20170519190545	2	1	1	3	1	1	1	profesor leiton	clash royale	2			1	1	1	5	1	2	2	2	1	2	2	1	1	1	1	1	3	5	5	4	5	1	2	1	1	1	1	2	7	1
5	35	3	20170523113310	1	3	1	1	1	2	1	arcade	fifa 17	1	5000	3	1	1	1	5	1	1	2	2	1	3	2	1	2	1	2	1	5	3	2	4	3	1	2	1	2	1	1	2	6	2
12	15	2	20170523113521	1	3	2	1	1	2	2						1	1	1	1	1	1	1	2	1	1	1	1	1	1	1	1	2	2	3	5	3	1	2	1	1	1	1	1	5	2
1	29	1	20170523113627	2	3	2	1	1	1								1	1	1	1	1	1	1	1	1	5	1	1	1	1	1	1	5	1	5	1	1	1	1	1	1	3		5	3
9	43	4	20170523114616	1	1	1	3	1	2	1	fifa 17	call of duty	1	6000	3	3	1	1	5	1	2	4	2	1	4	2	4	1	4	2	1	4	5	4	5	5	1	2	3	4	1	1	2	5	1
10	46	5	20170523114539	1	3	1	1	1	1								1	1	3	1	2	1	1	1	1	1	1	1	1	1	1	1	2	2	3	3	1	3	1	3	1	1	2	6	1
14	28	5	20170523114523	2	1	1	1	1	1								1	2	4	1	1	2	2	1	2	1	1	1	1	2	1	2	3	3	3	4	1	2	1	2	1	3		7	1
10	46	5	20170523114627	1	3	1	2	2	1	1	RESIDENT EVIL	ZERO LAST ESCAPE	1	4000	2	1	1	1	1	1	1	1	1	1	1	1	1	1	1	1	1	1	1	2	1	1	1	1	1	1	1	1	2	7	2
14	28	5	20170523114710	2	2	1	1	1	1								1	1	2	1	3	3	1	1	3	1	1	1	1	1	1	1	3	3	4	4	2	2	1	2	1	1	2	5	1
11	6	4	20170523115418	1	1	1	1	4	3	1	heardstont	no	2			3	1	2	3	1	1	2	2	1	2	3	2	3	3	2	2	2	2	2	3	4	1	3	2	4	1	5		5	1
14	28	5	20170523115442	2	2	1	1	1	3	1	SUDOKU	NS	2			1	1	1	5	1	3	1	2	1	1	1	1	1	1	1	1	5	5	5	5	5	1	2	2	2	3	1	2	7	3
14	28	1	20170523115604	1	3	1	5	3	4	1	resident evil	fifa 17	1	11000	4	4	1	1	2	1	1	1	3	1	1	1	1	1	1	1	1	2	2	3	1	1	1	1	1	1	1	1	2	5	3
12	15	4	20170523115723	2	2	1	1	1	2	2						1	1	1	3	1	3	1	1	1	2	1	1	1	2	2	2	2	3	3	4	4	1	1	1	1	1	1	2	5	3
15	30	4	20170523120209	2	3	1	1	1	3	1	Megapolis	Trivial	2			3	2	2	2	1	2	2	1	1	3	1	1	3	2	2	2	2	1	3	2	2	1	3	2	3	2	1	2	5	2
9	8	5	20170523120148	1	3	1	3	1	5	1	candy crush	hear of war	1	4000	2	3	1	1	4	1	1	1	2	1	2	3	1	1	1	1	1	3	2	3	5	2	1	1	1	1	1	3		5	1
6	39	2	20170523120401	2	3	2	1	1	1								1	1	1	1	1	1	1	1	1	1	1	1	1	1	1	1	1	1	5	1	1	1	1	1	1	1	2	2	4
9	8	3	20170523130858	2	3	1	3	2	5	1	trivial	candy crush	2			4	1	1	3	1	1	3	2	1	4	3	2	1	1	1	2	3	2	3	5	3	1	3	2	4	1	1	2	7	1
14	28	5	20170523120717	1	3	1	3	1	3	1	pro evolution 2016	Raiman legend	2			3	1	1	5	1	1	1	1	1	1	1	1	1	1	1	1	1	5	1	2	4	1	3	1	1	1	1	1	6	3
17	48	1	20170523121446	1	1	1	3	1	5	1	FIFA 17	YUGIOH	2			3	1	1	5	2	2	2	2	1	3	2	3	4	3	2	1	2	1	2	5	5	1	3	1	1	1	5		5	1
14	28	5	20170523121748	1	3	1	1	2	3	1	alguno de coches en el movil	no	2			2	1	1	4	1	1	3	3	1	3	1	1	1	1	1	1	1	1	3	3	3	1	1	1	1	1	1	2	7	2
7	5	1	20170523121904	2	1	1	2	1	3	2						1	1	1	2	1	1	2	1	1	1	1	2	1	2	1	1	2	1	1	1	2	1	1	1	1	1	5		5	1
9	8	3	20170523122343	1	3	1	2	3	5	1	RUMMI KV	TOWN SHIP	1	1000	1	2	4	5	5	1	3	3	3	1	1	1	3	1	3	1	3	1	1	5	4	3	1	1	1	3	1	1	2	5	1
1	29	5	20170523190654	2	3	1	1	1	2	1	SUDOKU	NC	2			1	1	3	2	1	1	2	2	2	2	3	1	1	1	1	2	1	3	3	2	2	2	2	2	2	1	3		7	2
11	6	1	20170523122705	2	3	2	1	1	1								1	1	5	1	3	4	2	2	4	1	1	1	1	1	1	1	1	3	3	2	1	1	1	1	1	1	2	6	1
1	41	5	20170523122741	2	2	1	3	1	1	1	mario bros	no	2			1	1	1	5	1	3	3	1	1	1	1	1	1	1	1	1	1	3	1	5	3	1	1	1	1	1	1	2	6	1
9	8	3	20170523133701	1	3	1	4	1	1	1	NIOH	DARK SOULS	1	10000	4	5	1	1	5	1	3	2	1	1	2	2	1	1	1	1	2	1	1	2	5	2	1	1	1	1	1	1	2	5	1
14	28	4	20170523123600	1	3	1	5	3	2	1	CALL OF DUTY	NO RECUERDA	1	5000	3	5	1	1	1	1	1	3	1	1	1	1	1	4	1	1	1	1	1	1	4	3	1	1	1	1	1	3		5	1
12	32	1	20170523123543	2	1	1	3	4	4	1	lise is strange	candy crush	2			3	1	1	5	1	1	2	2	1	2	1	1	1	1	2	1	2	4	5	5	4	1	4	3	3	1	1	2	5	3
12	15	2	20170523123410	1	3	2	1	1	1								1	1	1	1	3	1	1	1	1	1	1	1	1	1	1	1	1	4	5	5	1	1	1	1	1	1	2	5	1
1	41	2	20170523124628	2	1	1	1	1	1								1	2	5	1	1	4	3	1	5	1	1	1	2	3	1	4	5	5	5	1	1	1	1	1	2	1	2	5	1
10	46	5	20170523124752	2	1	1	1	1	1								1	1	5	1	5	4	3	1	5	1	5	1	1	1	1	5	5	5	5	5	1	5	1	5	1	1	2	5	3
10	46	2	20170523124625	1	3	2	1	2	1	1	SOLITARIO	NC	2			1	1	1	5	1	1	5	2	1	5	1	1	1	1	1	1	1	5	5	5	5	1	5	1	1	1	1	2	5	1
8	45	2	20170523132248	1	1	1	3	1	3	1	mario bros	angry berd	2			4	1	1	2	1	3	4	2	2	3	2	2	1	2	2	1	2	4	3	5	3	1	3	1	5	1	1	2	4	1
8	45	1	20170523132353	2	1	1	2	2	3	2						1	1	1	5	1	3	1	1	1	2	2	1	1	1	2	1	1	2	3	3	2	1	2	1	4	1	5		5	1
17	20	1	20170523132429	1	3	1	1	1	4	1	mario kar	nc	2			1	1	1	1	1	2	3	1	2	3	2	2	1	3	2	1	3	2	3	4	2	1	2	1	4	1	2		5	1
12	36	2	20170523132459	1	2	1	2	2	1	2						1	3	2	5	1	2	2	3	2	2	1	2	2	2	2	2	3	3	3	2	3	2	3	2	4	3	3		5	1
7	9	1	20170523134600	2	2	1	1	1	1								1	2	5	1	1	3	5	3	5	2	1	3	1	1	1	5	5	5	5	5	1	3	1	3	1	1	2	7	1
10	12	1	20170523135308	2	1	1	3	1	1	1	FIFA 17 XBOX	KING OF HEART	1	7000	4	3	1	1	5	1	1	3	1	1	5	2	1	1	1	1	1	1	5	5	3	4	1	1	1	4	1	1	2	5	3
9	8	4	20170523130116	2	1	1	1	1	2	1	battlefield	nc	2			1	1	2	1	1	1	2	2	3	3	3	2	1	2	2	2	4	4	2	4	5	1	2	1	2	1	1	2	6	3
5	35	1	20170523140436	1	3	1	2	1	3	1	Last empire	-	1	1000	1	2	3	4	5	3	5	3	2	2	4	2	1	3	1	1	1	5	5	5	5	5	2	2	2	2	5	1	2	4	3
10	3	4	20170523140027	2	2	1	3	3	4	1	candy crush	no	2			4	1	1	5	1	1	1	1	1	1	1	1	1	1	1	1	1	1	5	5	5	1	1	1	1	1	5		6	2
5	35	2	20170523170749	2	2	1	2	2	4	1	grand defauto	los sims	2			2	1	1	5	1	1	1	3	1	1	1	1	1	1	1	1	1	3	2	3	3	1	2	1	1	1	3		5	3
12	15	1	20170523140322	1	3	1	3	1	1	1	GTA V	DIRT RALLY	2			3	1	1	3	1	1	1	1	1	1	1	1	1	1	1	1	1	3	3	4	2	1	1	1	1	1	1	2	5	1
4	7	1	20170523130648	1	3	1	1	2	1	1	CANDY CRUSH	NC	2			2	4	4	4	3	3	4	5	3	4	4	4	3	4	4	3	4	5	4	3	4	3	4	3	3	3	1	1	5	3
1	41	5	20170523125220	2	2	2	1	1	1								1	1	5	1	1	3	1	2	4	3	2	1	1	1	1	1	5	4	5	5	1	1	1	2	1	1	1	6	1
9	8	2	20170523131436	1	3	1	1	1	1								5	4	5	5	1	1	3	2	1	2	1	1	2	1	1	1	5	5	5	5	1	1	1	5	1	1	2	4	4
17	20	4	20170523132928	2	2	1	2	1	2	1	BRAIN TRAINING	ADVENTURE TIME	2			1	1	1	3	1	1	4	1	1	2	1	1	1	1	2	1	3	3	3	5	4	1	1	1	1	1	3		5	1
9	8	1	20170523131038	2	1	1	1	3	4	1	sims 3	1	2			1	1	1	3	1	1	1	2	1	2	1	1	1	1	2	1	2	3	2	2	2	1	3	2	2	1	1	2	5	3
12	15	3	20170523145357	2	2	1	4	5	3	1	terraria	nc	1	400	1	5	1	2	5	1	2	1	2	1	2	1	1	1	1	2	2	5	5	3	5	5	1	4	1	1	1	5		6	1
7	49	3	20170523150231	2	1	1	5	5	2	1	league of legend	nc	1	18000	4	5	1	1	4	1	1	1	1	1	1	1	1	1	1	1	1	1	1	1	4	1	1	1	1	1	1	5		5	1
1	41	4	20170523125459	2	2	1	1	1	1								1	1	1	1	1	1	1	1	1	1	1	1	1	1	1	1	1	5	5	1	1	1	5	5	1	1	2	4	2
11	6	1	20170523151324	2	1	1	2	3	3	1	fresriv	no	2			2	1	1	3	1	1	3	2	1	3	4	2	1	1	1	1	1	2	4	3	2	1	2	2	2	1	5		5	1
14	28	5	20170523151159	2	3	1	1	1	2	1	CANDY CRUSH	SOLITARIO	2			1	1	1	2	1	1	1	2	1	2	1	1	1	2	2	1	1	2	1	2	3	1	5	2	2	1	1	1	7	2
14	28	5	20170523151413	2	3	1	1	1	1								1	3	5	1	5	2	1	1	2	2	2	1	2	2	3	2	3	3	5	5	1	3	1	2	2	1	2	7	1
14	28	5	20170523152127	1	3	1	3	1	5	1	the witcher 3	1	1	3000	2	2	1	1	5	1	3	2	2	1	3	2	1	1	2	1	1	2	2	3	5	3	1	2	1	1	1	1	2	5	3
9	8	5	20170523131412	2	3	2	1	1	1								1	1	5	1	1	1	1	1	4	1	1	1	1	1	1	5	5	5	5	5	1	1	1	1	1	1	2	7	2
1	29	3	20170523130216	2	1	1	2	1	5	1	garden	no	2			4	1	1	1	1	1	1	2	1	5	1	1	1	1	1	1	1	5	1	1	1	1	1	1	1	1	1	1	4	1
1	4	3	20170523130243	2	1	2	1	1	1								5	5	5	5	5	5	5	2	5	5	5	1	1	1	1	5	5	5	5	5	1	5	1	5	2	3		4	3
15	30	4	20170523153249	2	3	1	3	3	4	3						4	1	1	3	1	4	1	1	1	2	1	1	1	1	1	1	3	4	3	5	4	2	3	3	2	1	5		7	3
5	35	4	20170523153326	2	3	1	2	2	4	1	SIMS	BUBBLE	1	2000	2	4	3	3	5	1	1	5	3	1	3	1	1	1	1	1	1	1	5	5	5	5	1	5	1	5	1	6		5	3
9	8	5	20170523171039	2	3	1	1	1	3	1	candy crush saga	nc	2			1	1	2	5	1	2	1	2	1	2	1	1	1	1	2	2	2	2	5	5	5	1	3	1	1	1	1	2	6	3
9	8	5	20170523153245	1	3	1	1	1	1								1	2	5	1	1	3	3	2	2	2	2	1	2	2	3	1	4	4	1	2	1	1	1	2	1	1	1	7	2
9	8	2	20170523131520	1	3	2	2	1	1	2						1	3	5	5	3	5	3	5	5	5	5	3	3	3	5	5	3	5	5	5	5	3	5	4	5	5	1	2	4	2
8	2	4	20170523153507	2	3	1	5	5	2	1	sopas de letras	vocabulario	2			1	1	1	3	1	1	2	1	1	1	1	2	1	1	1	1	3	5	5	5	3	1	3	1	1	1	1	2	5	1
4	7	2	20170523154331	2	3	1	1	1	2	2						1	1	1	5	1	3	2	2	3	4	1	2	1	2	3	2	5	5	5	4	5	1	3	2	4	1	1	2	7	2
4	7	4	20170523130624	1	3	1	3	2	3	1	Call of Duty	Clash of Clans	1	2000	2	2	1	1	4	1	1	1	1	1	2	2	1	1	2	1	2	2	2	3	3	2	1	1	1	1	1	1	1	6	3
5	38	2	20170523173318	1	3	1	2	2	2	1	Call of Duty	nc	1	7000	4	1	1	1	1	1	1	1	1	1	1	1	1	1	1	1	1	1	1	3	1	1	1	1	1	1	1	1	2	5	3
17	20	1	20170523132531	1	2	2	1	1	1								5	5	5	4	3	5	4	2	5	4	5	1	2	2	2	5	5	5	5	5	1	4	4	3	2	1	2	5	2
1	29	5	20170523130557	1	3	1	5	1	5	1	FALL OUT SHEELTER	NO LO RECUERDA	1	4000	2	5	1	1	3	1	1	2	1	1	2	2	2	1	2	1	1	1	2	2	3	2	1	2	1	3	1	1	2	5	3
10	12	1	20170523163701	2	1	1	1	3	4	1	UNO DE COCHES, HACER CARRERAS	NO	2			3	1	1	3	1	2	1	1	1	3	2	1	1	1	1	1	2	1	3	3	1	1	1	1	1	1	1	1	5	1
1	29	5	20170523170445	2	3	1	2	2	2	1	PACKMAN	WITCH	2			1	4	2	5	1	3	1	1	1	1	1	2	1	2	2	2	4	3	5	5	5	1	1	2	3	3	3		6	2
9	8	5	20170523162605	1	1	1	1	1	1								1	1	1	2	2	2	1	1	3	2	4	1	2	5	1	1	3	2	5	4	1	4	2	1	1	1	1	4	1
8	45	3	20170523172442	2	1	1	2	1	3	1	cut the rote	nc	1	89	1	3	1	1	4	1	4	2	3	1	2	4	4	1	2	2	1	5	5	5	5	5	3	3	1	1	1	5		4	1
10	12	1	20170523164500	2	1	1	2	1	4	3						2	1	2	5	1	2	4	3	1	4	2	1	1	1	1	1	5	3	3	5	5	1	2	1	2	1	1	1	4	3
3	33	4	20170523125218	2	2	1	5	2	4	1	kigdon gear	1	1	4000	2	3	1	1	5	1	1	1	2	1	1	1	1	1	1	1	1	1	5	3	5	3	1	4	1	1	1	1	2	5	1
9	8	3	20170523163713	1	1	1	1	1	1								1	2	4	1	2	3	2	2	3	1	2	1	1	2	1	1	3	5	5	5	2	3	2	3	1	3		5	1
4	7	4	20170523130500	1	3	2	1	1	1								1	1	1	1	3	3	3	3	5	1	1	1	1	1	1	5	5	5	5	5	2	5	1	2	1	1	2	5	3
5	35	2	20170523173356	1	3	1	2	1	1	2						3	1	1	1	1	1	3	2	1	3	3	5	1	5	1	3	5	5	1	5	5	1	1	1	1	1	1	2	5	3
17	20	2	20170523134903	1	2	1	1	5	4	1	CLASH OF ROYAL	STAGE EVOLVE 2	2			4	2	2	5	2	2	3	2	2	2	2	2	2	2	2	2	2	2	5	5	3	2	3	2	5	2	1	2	5	1
9	8	5	20170523133252	2	3	1	1	1	5	1	candy Crash	Mario Cars	2			5	1	1	5	1	1	2	2	1	4	1	2	1	2	2	1	2	4	5	5	2	1	1	1	4	1	3		5	2
2	50	5	20170523173540	2	3	1	4	2	5	1	haydai	ramsay	2			4	1	1	4	1	3	1	1	1	1	1	1	1	1	1	1	2	4	2	3	3	1	1	1	1	1	1	2	5	3
14	28	3	20170523175104	2	3	1	3	1	4	1	Pokemon Go	Palaut 3	2			3	1	4	5	1	1	1	2	1	3	1	5	1	5	3	5	5	5	5	5	3	1	5	3	1	5	1	2	4	3
17	1	1	20170523175017	1	2	1	1	1	1								1	1	3	1	1	3	1	1	2	1	1	3	1	1	1	3	2	5	1	2	1	1	1	1	1	1	2	5	1
10	3	1	20170523164537	2	1	1	4	4	3	1	world of warcraft	class batle royal	1	7000	4	4	1	1	1	1	1	1	2	1	2	1	2	1	1	2	1	5	4	4	1	2	1	4	1	2	5	1	2	5	1
10	46	5	20170523181637	2	2	1	3	2	4	1	MARIO KART	GTA V	2			3	1	1	3	1	2	1	2	1	2	1	1	1	1	1	1	1	1	1	5	3	1	3	1	1	1	1	2	7	1
15	30	2	20170523182647	2	2	1	3	1	5	3						3	1	5	1	1	1	3	2	1	3	1	3	1	4	1	1	1	1	5	3	2	1	1	1	1	1	3		5	1
5	35	2	20170523182613	1	3	1	3	3	2	1	fifa 17	call of duty	1	3000	2	3	1	1	1	1	1	1	1	1	1	1	1	1	1	1	1	5	3	2	1	2	1	2	1	2	1	1	2	5	1
6	39	1	20170523182653	2	2	2	1	1	1								1	2	5	1	1	3	2	1	2	1	2	1	1	1	1	3	3	5	5	5	1	2	1	2	1	1	2	5	1
3	33	2	20170523181442	2	3	1	1	1	1								1	5	5	1	3	2	2	1	3	2	5	2	2	3	2	5	5	5	5	5	2	4	5	5	5	1	2	6	2
1	41	1	20170523154744	1	3	1	2	5	1	1	GTA V	CALL OR DUTY MW3	2			4	1	1	5	1	1	5	5	1	4	1	1	1	1	1	1	1	1	5	5	1	1	2	1	1	1	1	2	5	3
3	33	4	20170523125218	2	2	1	1	3	4	1	APALABRADOS	CANDY CRASH SODA SAGA	2			2	1	1	5	1	2	1	1	1	1	1	1	1	1	2	1	1	2	3	5	2	1	3	1	2	1	5		7	3
1	18	1	20170523154420	1	3	1	1	1	1								5	5	5	1	5	5	5	5	5	5	5	1	1	5	1	1	5	5	5	1	1	5	1	5	5	1	1	5	2
2	50	1	20170523170320	1	1	1	4	3	5	1	pokemon go	batle field	2			3	1	1	5	1	1	1	1	1	1	1	1	1	1	1	1	1	5	5	5	5	1	1	1	1	1	1	2	5	2
10	46	1	20170523164516	2	1	1	1	1	1								1	1	3	1	1	1	3	1	1	1	3	1	4	3	2	1	4	5	1	3	1	3	2	5	2	5		5	1
14	28	3	20170523182421	2	3	2	1	1	2	2						1	1	3	5	5	1	3	5	3	5	1	4	1	3	3	1	1	3	4	5	3	1	4	4	3	1	3		4	6
2	50	1	20170523170701	1	3	2	1	1	1								1	5	5	1	5	3	1	1	5	5	1	1	2	1	3	5	5	5	5	5	1	2	1	5	1	1	1	5	2
13	26	1	20170523193230	1	3	1	3	1	4	1	class of clans	assasins creed y fifa 16	2			3	1	3	4	2	4	4	3	1	4	1	4	1	4	4	2	5	5	5	5	4	3	4	1	3	1	3		3	1
1	4	1	20170523154744	1	3	1	1	1	1								1	2	5	1	1	5	2	1	3	1	2	3	2	1	1	1	3	5	5	4	1	4	1	3	4	1	2	6	2
11	6	2	20170523124443	2	1	1	1	1	2	2						1	1	1	3	1	1	1	1	1	1	1	1	1	1	1	1	1	4	4	4	3	1	1	1	2	1	5		7	1
12	36	4	20170523194556	1	2	1	5	1	5	1	Ufc	Neec For speed	2			3	1	1	1	1	1	3	2	1	2	1	1	1	1	2	1	1	2	3	3	2	1	1	1	1	1	1	1	8	6
10	46	3	20170523195751	2	3	1	2	2	3	1	angry birds	1	2			1	1	1	5	1	1	2	3	1	2	1	1	3	1	2	1	2	2	1	4	1	1	3	1	1	1	1	2	7	1
10	46	5	20170523155616	2	3	1	3	5	2	1	HEROES OF THE STONE	DRAGON KUEST	2			5	1	1	2	1	1	2	2	1	2	1	1	1	3	2	2	3	3	3	3	4	1	1	1	2	1	1	2	7	3
10	3	3	20170523195717	2	3	1	1	1	3	2						1	1	5	5	1	1	4	3	1	3	3	1	4	1	1	1	1	5	3	5	5	3	4	1	3	1	1	2	5	2
1	41	1	20170523154225	2	2	1	3	3	4	1	POKEMON LUNA	FINAL FANTACY 15	1	500	1	4	1	1	5	1	1	3	2	2	3	2	1	1	1	2	1	3	4	5	1	2	1	3	1	1	1	5		5	3
10	46	1	20170523160220	2	3	1	1	1	1								1	4	5	1	1	5	3	1	5	1	2	1	1	1	1	5	1	5	5	2	1	5	1	5	1	1	2	5	2
11	6	1	20170523173834	2	1	1	1	1	1								1	1	3	1	1	2	1	1	2	3	2	3	1	2	1	1	2	2	1	2	1	2	1	1	1	5		7	1
2	44	1	20170523173852	2	3	2	1	1	1								1	1	2	1	1	1	1	1	2	2	2	1	1	1	1	1	2	2	2	2	1	1	2	2	2	3		4	3
17	20	3	20170523185043	2	3	1	1	1	1								1	2	5	1	1	2	1	1	2	1	2	3	2	2	2	1	2	5	5	4	1	2	1	2	2	1	2	7	3
7	47	2	20170523195913	2	3	1	1	2	3	1	candy crush soda saga	nc	2			1	1	1	1	1	1	1	2	1	1	1	1	1	1	2	1	2	2	2	1	2	1	3	1	2	1	1	2	7	2
16	31	1	20170523164529	1	3	1	5	2	3	1	fifa 17	battelfield 1	1	10000	4	3	1	1	5	1	1	3	3	1	3	1	2	4	3	3	1	1	5	5	5	5	1	5	1	1	1	1	2	7	3
12	27	1	20170523194713	1	2	1	1	1	2	1	candy crush	zombie kid	2			1	1	1	5	1	1	1	1	1	3	1	1	1	1	1	1	1	3	5	1	5	1	5	1	1	1	1	2	7	1
17	20	4	20170523191645	2	3	1	3	1	3	1	DEVIL MAY CRY	DRAGON!F DOGMA	2			4	1	1	5	1	1	1	2	1	2	1	3	1	1	1	1	1	1	5	5	3	1	3	1	1	1	1	1	5	4
17	48	1	20170523201430	2	2	1	2	1	2	1	NC	NC	2			1	1	1	5	1	1	1	1	1	2	1	1	1	1	1	1	4	4	4	5	4	1	2	1	1	1	5		7	1
9	8	4	20170523202710	2	3	1	5	1	1	1	resident evil	nc	2			2	1	2	3	1	1	1	2	1	3	1	1	1	1	1	1	3	5	3	3	5	1	2	1	1	5	1	2	6	3
12	36	4	20170523195140	1	3	1	1	2	3	1	Mahjong	Sudoku	2			1	2	3	5	2	3	2	2	2	2	3	2	1	2	2	1	2	5	5	5	5	2	3	1	3	1	1	2	6	3
10	46	5	20170523155622	2	3	1	2	2	4	2						1	1	1	1	1	1	5	1	1	5	5	1	1	1	1	1	5	5	5	5	5	5	1	1	1	5	1	2	6	1
9	8	4	20170523202907	2	3	1	1	1	2	1	HEROES FARMS, ES UN JUEGO DE ANIMALES	NO	2			1	1	1	5	1	3	1	5	1	3	1	1	1	1	1	1	1	5	5	5	5	2	2	1	2	1	1	2	3	3
17	20	2	20170523191336	2	1	1	1	1	2	2						1	1	1	3	1	2	3	2	1	3	3	2	1	2	2	2	1	3	5	3	3	1	3	1	3	1	5		5	3
12	15	1	20170523194559	1	3	1	1	1	3	2						1	1	1	4	1	1	1	2	1	1	1	1	1	1	1	1	1	3	4	5	4	1	1	1	1	1	1	2	5	1
2	22	2	20170523185605	2	3	1	1	1	4	1	Garden spato	Opkua	1	1200	1	3	1	1	3	1	1	1	1	1	1	1	1	1	1	2	1	1	1	2	5	5	1	1	2	3	1	1	2	4	1
1	4	1	20170523154839	2	1	2	1	1	1								1	2	3	1	1	1	2	1	1	2	2	1	1	1	1	2	4	3	5	5	1	1	1	1	1	5		7	1
11	6	3	20170523190121	1	3	1	2	2	1	2						1	1	1	5	1	2	1	2	1	2	3	1	2	1	1	1	1	1	4	3	2	1	2	1	1	1	5		7	1
15	30	1	20170523191039	2	2	1	1	1	3	1	CANDY CRUSH SODA	CLASH ROYALE	2			2	1	1	4	1	1	2	1	1	3	1	1	1	1	1	1	1	1	2	3	1	1	1	1	1	1	1	2	6	3
12	36	4	20170523195027	1	2	1	2	5	1	1	Total War	nc	1	10000	4	4	2	1	5	1	1	1	2	1	1	1	1	1	1	1	1	1	3	4	4	3	1	3	1	1	1	1	2	5	1
1	18	1	20170523162833	2	1	1	1	1	3	1	CANDY CRUSH	TRAFIC RACE	2			5	1	5	5	1	1	1	1	2	1	1	1	1	1	1	1	1	2	5	5	5	1	1	1	2	1	6		5	3
13	26	4	20170523193149	1	1	1	1	1	2	1	tetris	no	2			1	2	1	2	1	3	1	1	1	1	1	1	3	1	1	1	2	4	5	5	3	1	4	1	3	1	5		7	1
17	20	2	20170523191418	2	2	1	1	1	2	1	pokemon go	futbol del movil!	2			1	1	1	1	1	1	1	1	1	1	1	1	1	1	1	1	1	1	1	2	1	1	1	1	1	1	3		5	2
13	26	1	20170523195901	2	2	1	1	1	5	1	candy Crush Soda	Candy Crush Saga	2			3	1	1	5	1	1	1	3	1	1	1	1	1	1	1	1	1	1	5	5	3	1	1	1	1	1	1	2	5	4
10	46	5	20170523160358	2	3	1	1	1	2	1	candy crush	bobble de una bruja	2			1	1	1	1	1	1	1	1	1	1	1	1	1	1	1	1	1	1	2	1	1	1	1	1	1	1	1	2	7	1
11	6	2	20170523124545	2	1	1	1	1	2	2						1	1	1	3	1	2	1	1	1	2	1	1	1	1	2	1	2	3	3	3	2	1	2	1	1	1	1	1	6	1
5	38	2	20170523185754	2	3	1	1	1	1								1	1	5	3	3	3	3	3	5	3	5	1	2	2	2	5	5	5	5	5	1	5	3	5	5	3		6	2
7	37	4	20170523203207	2	3	1	3	2	4	1	frozen	nc	2			1	1	1	5	1	2	1	2	1	2	1	1	1	1	2	1	5	3	5	5	5	2	5	1	3	5	1	2	6	2
1	41	1	20170523155236	2	2	1	1	2	2	1	legue of legends	diablo 3	2			3	1	1	1	1	1	1	2	1	1	1	1	1	1	1	1	1	1	2	1	1	1	2	1	1	1	5		6	1
9	8	1	20170523202819	2	3	1	5	1	1	1	HAY DAY	NC	1	1000	1	5	1	1	1	1	1	3	1	3	3	3	1	1	1	1	1	1	1	5	5	3	1	1	1	1	1	1	2	5	2
8	2	4	20170523184226	2	3	1	1	1	3	1	CANDY CRUSH	NC	2			2	1	1	2	1	1	1	2	1	2	1	1	1	1	1	1	1	2	2	1	1	1	2	1	1	1	1	2	7	2
5	35	2	20170523190641	2	3	2	2	1	2	2						1	2	1	5	3	2	5	3	1	4	2	3	1	3	1	4	3	5	5	5	5	1	2	3	5	1	1	2	5	3
9	8	1	20170523203608	2	3	1	1	4	1	1	BATTLEHOUNT	WHITCHED	2			3	2	1	5	1	1	3	2	1	2	1	1	1	1	1	1	2	2	1	3	3	1	2	1	2	1	1	2	5	2
11	6	1	20170523195024	2	3	1	1	1	2	2						1	1	1	3	1	2	2	3	1	4	2	2	1	1	2	2	2	3	4	4	3	3	2	2	4	1	1	2	7	2
8	2	4	20170523185311	2	3	2	1	1	1								1	1	4	1	2	5	2	1	4	1	2	1	2	3	2	1	5	5	4	5	1	2	2	3	1	5		7	1
10	46	1	20170523163628	2	3	1	1	1	1								1	2	1	1	2	2	2	2	3	2	1	1	1	1	1	1	2	2	5	2	1	2	1	1	1	1	2	6	2
1	21	1	20170523165158	2	2	1	1	1	1								1	1	3	1	1	3	1	1	2	1	1	1	1	1	1	4	2	5	5	4	1	1	1	2	1	1	2	6	1
9	8	2	20170523203900	2	3	1	1	1	1								1	1	2	1	1	2	1	1	2	1	1	1	1	1	2	1	3	1	3	3	1	1	1	3	1	1	2	5	2
11	6	2	20170523204919	2	2	1	3	1	5	1	CLASH ROYALE	MADDIGGER	2			5	1	1	3	1	1	3	1	1	1	1	1	1	1	1	1	2	2	2	2	4	1	1	1	3	1	1	2	5	3
8	45	3	20170523202719	2	3	1	1	1	1								1	1	1	1	1	3	1	1	1	1	5	1	1	1	1	1	1	1	5	1	1	1	5	1	1	3		4	1
2	50	1	20170523180526	1	1	1	2	3	1	1	emergency 4	Napole!n total word	1	3800	2	2	1	1	5	1	3	5	5	5	4	5	5	1	1	3	3	5	5	5	4	5	1	5	5	5	1	1	2	5	3
1	21	1	20170523173942	2	3	1	1	1	3	1	super feriante	candy crush saga	1	200	1	3	1	1	3	1	1	2	1	1	1	3	1	1	1	1	1	2	1	4	3	4	1	1	1	3	1	1	2	7	3
9	8	2	20170523205419	2	3	1	5	1	5	1	CLASS ROYALE	BATTLE OF HONOR	1	4500	3	5	1	1	3	1	1	1	1	1	1	1	1	1	1	1	1	1	1	1	3	5	1	1	1	1	4	1	1	7	2
5	38	2	20170523193134	1	3	1	2	1	5	1	Call of Duty	FIFA 17	1	3600	2	4	1	3	5	1	5	3	3	3	5	1	1	2	2	1	2	5	5	5	5	5	5	2	2	5	5	1	2	5	2
2	44	2	20170523175918	2	3	1	1	1	2	1	UN JUEGO DE UNA GRANJA DE ANIMALES, SE HA DESCARGADO EN MOVIL. HAY DAY	NO	2			2	1	2	5	1	1	4	3	2	3	3	2	2	2	2	1	1	3	4	5	5	1	4	2	4	1	1	2	6	1
9	8	2	20170523205534	2	3	1	1	1	3	1	plants versus zombies	nc	2			2	1	1	5	1	1	2	2	1	2	1	1	1	1	1	1	4	4	4	5	5	1	5	1	1	1	1	2	7	3
13	26	4	20170523193540	1	1	1	2	3	5	1	fallout	clash royale	2			3	1	1	2	1	1	1	3	1	1	1	1	3	1	2	1	1	1	3	1	4	1	5	1	1	3	1	2	5	2
8	13	1	20170523203209	2	3	1	1	1	2	1	Hay day	-	2			1	2	2	5	2	5	5	2	2	5	3	5	2	2	2	2	2	5	3	5	5	2	3	2	5	2	5		4	1
17	20	2	20170523191723	1	1	1	4	1	2	1	Fifa 17	Uncharted	1	14000	4	4	1	1	2	1	2	2	1	1	1	2	2	1	1	1	1	2	3	2	4	3	1	2	1	1	1	1	1	5	3
15	30	4	20170523204525	2	3	1	1	1	1								2	1	5	1	1	5	1	1	5	1	5	1	5	3	1	3	5	5	5	5	1	5	1	5	1	1	2	7	2
15	30	4	20170523204339	2	3	1	2	1	2	1	CANDY CRUSH	HAY DAY	2			1	1	1	5	1	5	5	4	1	5	5	1	1	1	1	1	5	5	5	5	5	1	5	1	1	1	1	2	4	2
3	33	3	20170523191950	2	3	2	1	1	1								1	1	1	1	1	1	1	1	1	1	1	1	1	1	1	1	1	1	1	1	1	1	1	1	1	3		7	2
13	26	4	20170523193410	1	3	1	1	2	2	1	NC	NC	2			5	1	1	5	1	1	3	2	1	1	1	1	1	1	1	1	1	2	3	4	5	1	3	1	1	1	1	1	5	3
5	38	4	20170523205923	2	3	1	1	1	2	1	memory	1	2			1	1	1	5	1	2	3	2	1	3	1	1	1	1	3	1	1	4	4	4	4	1	5	1	3	1	5		7	3
1	23	1	20170523171235	2	2	2	1	1	1								3	1	5	1	1	5	3	3	3	3	2	3	3	3	2	4	4	5	5	5	3	4	4	5	5	5		6	1
17	48	1	20170523194520	2	3	1	1	1	2	2						1	1	2	5	1	1	1	2	1	2	1	2	1	2	2	2	4	5	5	5	5	3	5	5	5	1	1	2	6	3
9	8	2	20170523205414	2	3	1	1	1	1								1	1	5	1	1	1	5	1	1	5	1	1	1	1	1	1	5	5	5	5	1	5	1	1	1	1	2	7	2
11	10	3	20170523190405	1	3	1	4	1	1	1	Pro Evolution	BatlleField1	1	4000	2	3	2	3	5	2	5	5	5	2	2	1	5	3	5	5	5	5	5	5	5	5	1	5	1	1	4	1	2	5	3
17	20	2	20170523191917	1	1	1	2	3	2	1	FIFA 16 ULTIMATE TEAM	CALL OF DUTY	2			2	1	1	4	1	1	4	2	1	4	1	1	1	1	1	1	3	4	4	2	5	1	2	1	1	1	5		5	1
5	38	4	20170523210229	2	3	1	1	1	2	1	Movil leyend	-	1	600	1	5	3	4	5	3	4	3	2	2	4	3	2	4	2	5	3	5	5	5	5	5	3	2	3	3	4	1	2	4	3
17	20	3	20170523194451	2	1	1	1	1	1								2	2	3	1	1	2	1	2	2	3	2	2	2	2	1	2	3	4	3	4	2	3	2	2	1	1	1	7	1
5	35	3	20170523190501	1	3	2	2	1	3	2						1	1	5	5	1	5	1	5	1	5	5	5	1	1	1	1	5	5	5	5	5	1	5	1	5	1	1	2	5	1
3	33	1	20170523192139	2	3	1	1	1	5	1	tetris	twin saga	2			5	1	1	5	1	4	2	3	1	1	1	1	1	1	1	1	3	5	5	5	5	2	3	1	1	1	1	2	7	3
5	38	2	20170523203357	2	3	1	1	3	3	1	cooking fever	nc	2			3	1	5	5	1	1	1	2	1	3	1	1	1	1	1	1	3	3	5	5	5	2	1	1	2	1	1	2	6	2
10	46	1	20170523163722	2	2	1	1	1	4	1	CANDY CRUSH	BUBLE WITCH SAGA	2			5	1	1	5	1	3	3	4	1	2	1	1	1	1	1	1	1	3	3	5	5	1	3	1	1	1	1	2	6	1
11	6	4	20170523125727	2	1	1	1	2	2	3						1	1	1	5	1	3	2	3	1	2	1	3	1	1	1	1	5	3	3	4	4	1	1	1	2	1	5		5	1
2	22	1	20170523180634	1	1	1	5	1	2	1	FIFA 17	GHOST WILDLAND	2			4	1	1	3	1	1	2	1	1	1	1	1	1	1	1	1	1	1	2	3	2	1	3	1	2	1	5		7	1
17	1	1	20170523195209	2	1	2	1	1	1								1	1	5	1	2	2	2	1	3	1	3	4	2	2	3	4	5	5	5	3	1	2	3	2	1	1	2	5	1
1	14	1	20170523172810	2	2	1	2	1	5	1	SUPER MARIO	ENCONTRAR DIFERENCIAS SE LO HA DESCARGADO EN EL MOVIL	2			3	1	1	4	1	1	1	1	1	1	1	2	1	1	3	2	3	3	3	1	3	1	2	1	1	2	5		7	1
10	12	1	20170523200336	2	2	1	1	2	3	1	Majong	nc	2			2	1	1	2	1	1	3	2	1	2	1	2	1	2	2	1	1	1	3	2	3	1	1	1	2	1	1	2	7	1
4	7	2	20170523182932	2	3	2	1	1	1								3	3	5	1	3	3	5	1	1	1	1	1	5	3	1	5	5	3	5	5	1	3	1	3	1	1	2	5	2
17	48	1	20170523195255	2	3	1	1	1	2	2						1	3	3	5	3	5	2	2	2	2	3	2	2	3	3	2	2	2	3	5	5	2	2	2	2	2	1	2	7	2
9	25	4	20170523205956	2	3	1	2	2	2	1	clhas royale	mario bros	1	500	1	1	1	1	5	1	1	1	1	1	1	1	1	1	1	1	1	5	5	5	5	5	1	5	1	1	1	1	1	6	2
1	14	1	20170523171513	2	2	1	3	3	4	1	CANDY CRUSH	FRAME VILLE	2			3	2	2	5	2	3	3	3	2	2	2	2	2	2	2	2	4	4	3	2	4	2	3	2	2	2	3		6	1
1	4	1	20170523174346	2	3	1	1	1	2	1	PREGUNTADOS	ENUMERADOS	2			1	1	1	2	1	2	3	3	2	2	1	1	1	1	1	1	3	4	3	5	5	1	3	1	2	1	1	2	6	3
1	4	1	20170523174318	2	2	1	1	1	2	2						1	1	1	5	1	2	1	1	1	2	1	1	1	1	1	1	2	3	4	5	5	1	2	1	1	1	1	2	7	1
10	3	1	20170523200500	2	2	1	1	1	1								1	1	5	1	1	1	2	1	1	1	1	1	1	1	1	1	5	5	1	2	1	5	1	1	1	1	2	6	1
1	14	1	20170523175126	2	2	1	2	1	4	1	animales fantasticos y donde encontrarlos	raiman	2			3	1	1	5	1	3	2	2	1	2	1	1	1	1	2	1	1	3	2	4	3	1	2	2	2	1	3		7	3
5	35	2	20170523195720	2	2	1	1	1	3	1	CANDY CRUSH SAGA	NO	2			1	1	2	5	1	1	2	2	1	2	2	2	1	2	2	2	3	5	5	4	4	1	3	2	5	1	1	2	6	3
1	23	1	20170523175316	2	2	1	1	2	3	2						2	1	4	5	1	4	2	2	2	2	5	5	1	1	2	1	2	2	5	5	5	1	3	1	3	2	1	1	5	1
17	20	4	20170523201820	2	2	1	1	1	1								1	1	4	1	3	3	4	4	4	2	2	1	1	1	1	4	4	4	4	4	2	4	2	3	2	1	2	5	1
10	3	1	20170523200532	2	2	1	1	1	1								1	2	4	1	5	3	1	1	2	3	1	2	1	3	1	3	2	4	5	5	1	3	1	1	1	3		4	1
4	7	2	20170523183423	2	3	1	1	1	2	1	JUEGO DE CARTAS	NO	2			2	3	1	5	1	1	5	5	5	5	5	5	1	2	1	1	1	1	5	5	5	1	5	1	5	1	6		5	3
2	50	1	20170523180728	1	3	1	2	1	1	2						1	1	1	5	1	1	5	2	1	3	4	1	1	1	3	1	1	3	5	2	5	1	5	1	2	1	1	2	6	2
11	10	3	20170523190823	1	3	1	4	5	5	1	heroes angeneral	league of legenes	2			5	2	4	5	5	1	3	4	1	4	2	2	1	1	1	2	2	4	3	3	1	2	5	1	5	1	1	2	4	1
17	48	3	20170523194728	1	1	1	2	5	5	1	blossom blast saga	candy crush saga	2			4	2	2	4	1	1	3	3	2	3	3	2	2	2	2	1	1	2	2	1	1	1	1	2	1	1	1	2	5	1
1	14	1	20170523185411	2	3	1	1	1	1								4	5	5	2	1	5	3	4	5	5	1	3	2	3	3	4	5	5	5	5	2	5	4	5	5	1	2	5	2
4	7	2	20170523201603	2	1	1	1	2	1	1	sims	animal crossing	2			2	1	2	4	1	3	3	2	2	4	2	3	2	2	3	3	4	4	5	5	4	1	3	2	3	1	3		7	3
4	7	2	20170523192301	1	3	1	1	1	1								2	1	5	2	5	3	3	1	3	2	2	2	2	2	2	2	5	5	5	5	3	4	1	5	2	1	2	5	2
1	14	1	20170523191858	2	3	2	1	1	1								1	1	4	1	1	2	1	1	1	1	1	1	1	1	1	5	5	5	5	5	1	5	1	1	1	1	2	7	2
1	14	1	20170523193838	2	3	1	2	2	5	1	candy crush	no	2			3	1	1	2	1	2	1	2	1	1	1	1	1	1	1	1	2	1	1	2	5	1	1	1	5	1	1	2	6	2
17	48	4	20170523204147	2	1	1	1	2	3	2						1	1	1	2	1	1	1	1	1	1	1	1	1	1	1	1	1	1	1	1	1	1	1	1	1	1	5		6	1
2	22	2	20170523182326	1	3	1	1	3	2	1	king bounty	1	2			2	1	2	5	1	2	1	2	2	2	1	3	1	2	1	2	3	4	3	5	4	1	3	2	1	1	1	2	7	2
4	7	2	20170523192400	1	3	1	1	1	1								1	1	3	1	2	1	1	1	2	1	1	1	1	2	1	1	4	5	3	3	1	3	1	1	1	1	1	7	2
1	41	1	20170523194049	2	3	2	1	1	1								1	5	5	1	5	5	5	1	5	5	5	1	5	5	5	5	5	5	5	5	1	1	1	5	1	1	2	5	3
17	20	2	20170523204859	2	1	1	2	2	3	2						1	1	1	2	1	1	2	1	1	1	2	1	1	1	1	1	1	2	1	1	1	1	1	1	1	1	1	2	5	3
18	52	5	20170524152241	2	2	1	1	1	2	1	alex world	nc	2			1	3	5	5	3	2	1	2	2	2	1	2	3	2	2	2	4	4	5	5	5	1	5	1	1	2	1	2	6	1
18	51	5	20170524154645	2	3	2	1	1	1								1	3	5	1	4	4	1	1	1	1	1	1	1	1	1	4	4	5	5	5	1	4	1	4	1	1	2	6	2
* This column represents the codes of autonomous communities of Spain which is from 1 to 19. You can find the coding detail in the SPSS file, as well as the following link to the National Institute of Statistics (INE) : https://www.ine.es/daco/daco42/codmun/cod_ccaa.htm
** This column represents the codes of municipalities of Spain which is from 1 to 52. You can find the coding detail in the SPSS file, as well as the following link to the National Institute of Statistics (INE) : https://www.ine.es/daco/daco42/codmun/cod_provincia.htm
*** Q1a represents the municipal population size in which: 1 = Less than 10,000 inhabitants 2 = From 10,001 to 50,000 3 = From 50,001 to 100,000 4 = From 100,001 to 500,000 5 = More than 500,000 inhabitants
